# Supplementary material for: Nonlinear machine learning pattern recognition and bacteria-metabolite multilayer network analysis of perturbed gastric microbiome
Source: Nat Commun. 2021 Mar 26;12:1926. doi: 10.1038/s41467-021-22135-x (PMC7997970; doi:10.1038/s41467-021-22135-x)
Supplement: Supplementary file 2 — Supplementary Data 1 [file 41467_2021_22135_MOESM2_ESM.xlsx]

## Sheet: DRS
	ncMCE_corr	trustworthiness	cMCE_corr	trustworthiness	ncMCEpk_corr	trustworthiness	cMCEpk_corr	trustworthiness	ncPCA	trustworthiness	cPCA	trustworthiness	nMDS	trustworthiness	MDSbc	trustworthiness	MDSwUF	trustworthiness	MDSthetayc	trustworthiness
D1	0.357957	0.357975	0.0233093	0.017649	0.198219	0.211455	0.0490014	0.042957	0.293525	0.308025	0.0415393	0.034299	0.0415393	0.034299	0.0214381	0.021645	0.259805	0.22644	0.0664602	0.0779221
D2	0.0147623	0.010323	0.185278	0.178155	0.0281972	0.021645	0.210946	0.203463	0.0884098	0.0822511	0.165789	0.159507	0.165789	0.159507	0.207597	0.198801	0.0817526	0.102564	0.116377	0.131535
D3	0.310535	0.293373	0.40424	0.410589	0.36188	0.366633	0.520824	0.517816	0.107089	0.106893	0.583685	0.599068	0.583685	0.599068	0.397413	0.393939	0.680553	0.668998	0.467191	0.443556
D4	0.439147	0.442557	0.313826	0.321345	0.178606	0.180819	0.218919	0.207459	0.506913	0.516484	0.718639	0.722278	0.718639	0.722278	0.503292	0.50383	0.369602	0.348651	0.847157	0.827839
D5	0.393693	0.389943	0.509968	0.491175	0.283409	0.286047	0.238628	0.247419	0.658224	0.67033	0.457965	0.467865	0.457965	0.467865	0.395307	0.395937	0.144144	0.129204	0.47366	0.478188
D6	0.749506	0.7669	0.563404	0.565768	0.359736	0.365301	0.224205	0.240093	0.515889	0.513154	0.323549	0.309357	0.323549	0.309357	0.169059	0.168165	0.421431	0.376623	0.503292	0.522811
D7	0.425976	0.435231	0.947799	0.94339	0.55048	0.557776	0.640124	0.65368	0.303455	0.292707	0.591891	0.596404	0.591891	0.596404	0.80488	0.812854	0.884012	0.891109	0.589967	0.591409
D8	0.0794862	0.0789211	0.771131	0.771562	0.61969	0.625708	0.0767565	0.0755911	0.508952	0.505162	0.434996	0.429903	0.434996	0.429903	0.948644	0.94672	0.207719	0.220113	0.408505	0.375291
D9	0.297625	0.294039	0.511104	0.525808	0.638192	0.637696	0.25414	0.250083	0.379705	0.368631	0.363228	0.363969	0.363228	0.363969	0.80839	0.814186	0.677985	0.664669	0.760461	0.766567
D10	0.657764	0.656344	0.506584	0.502498	0.482586	0.486513	0.59774	0.595072	0.389283	0.378621	0.699208	0.707626	0.699208	0.707626	0.468706	0.453879	0.527061	0.532801	1	1
D11	0.540048	0.559774	0.498369	0.488511	0.562389	0.554446	0.156267	0.154179	0.6975	0.717616	0.864002	0.85348	0.864002	0.85348	0.580161	0.591076	0.465132	0.436563	1	1
D12	0.703165	0.70363	0.803034	0.818848	0.221468	0.218781	0.408632	0.413919	0.869593	0.859474	0.641357	0.656344	0.641357	0.656344	0.878637	0.884116	0.445988	0.467199	1	1
D13	0.46792	0.480519	0.705422	0.71029	0.549068	0.54046	0.43506	0.445221	0.583023	0.602398	0.370221	0.395271	0.370221	0.395271	0.847157	0.846154	0.565713	0.579754	1	1
D14	0.768711	0.785548	0.687212	0.684982	0.534161	0.523144	0.729991	0.695638	0.81644	0.81685	0.680553	0.678988	0.680553	0.678988	0.746028	0.742924	0.810747	0.822844	1	1
D15	0.587119	0.581752	0.508298	0.497835	0.696069	0.700966	0.748412	0.74692	0.662745	0.655012	0.580861	0.582418	0.580861	0.582418	0.812618	0.822844	0.523675	0.543124	1	1
D16	0.624355	0.628372	0.871075	0.862138	0.738834	0.744922	0.270086	0.280719	0.51031	0.51715	0.494548	0.509158	0.494548	0.509158	0.753623	0.759574	0.595199	0.550117	1	1
D17	0.869593	0.877456	0.581095	0.596404	0.401546	0.405261	0.910839	0.908092	0.434916	0.441891	0.845217	0.854812	0.845217	0.854812	1	1	0.320789	0.292041	1	1
D18	0.754029	0.752248	0.711336	0.708292	0.739679	0.74026	0.323027	0.322677	0.866994	0.868798	0.53612	0.535132	0.53612	0.535132	1	1	0.566548	0.585082	1	1
D19	0.678811	0.692974	0.289075	0.282051	1	1	0.519996	0.52381	0.455351	0.454545	0.556329	0.561772	0.556329	0.561772	1	1	0.407678	0.423243	1	1
D20	0.802363	0.808858	0.796924	0.805528	0.779886	0.797536	0.606525	0.605062	0.556329	0.561772	0.583663	0.588412	0.583663	0.588412	1	1	0.547518	0.517816	1	1
D21	0.570191	0.558442	0.645661	0.646354	0.742843	0.752248	0.593132	0.614386	0.646135	0.649018	0.845217	0.852814	0.845217	0.852814	1	1	0.647209	0.697969	1	1
D22	0.842205	0.827506	0.491159	0.497169	0.434077	0.436563	0.866055	0.86347	0.823598	0.836164	0.725259	0.729604	0.725259	0.729604	1	1	0.729097	0.732601	1	1
D23	0.572333	0.566434	0.663937	0.668332	0.433877	0.428571	0.97547	0.98335	0.755836	0.75691	0.488597	0.495171	0.488597	0.495171	1	1	0.816156	0.802864	1	1
D24	0.591855	0.594406	0.880788	0.88012	0.953693	0.956044	0.584559	0.579754	0.447994	0.441225	0.473755	0.460539	1	1	1	1	1	1	1	1

## Sheet: DCS
	ncMCE_corr	trustworthiness	cMCE_corr	trustworthiness	ncMCEpk_corr	trustworthiness	cMCEpk_corr	trustworthiness	ncPCA	trustworthiness	cPCA	trustworthiness	nMDS	trustworthiness	MDSbc	trustworthiness	MDSwUF	trustworthiness	MDSthetayc	trustworthiness
D1	0.309282	0.291375	0.110314	0.0982351	0.0148133	0.018315	0.178649	0.172827	0.411889	0.423243	0.584238	0.589078	0.584238	0.589078	0.211763	0.214785	0.0140819	0.012987	0.340233	0.34299
D2	0.0440569	0.036297	0.215514	0.216783	0.0842446	0.0949051	0.314324	0.322677	0.29066	0.293373	0.566422	0.561772	0.566422	0.561772	0.399246	0.397269	0.240454	0.241425	0.209417	0.250749
D3	0.264512	0.276057	0.677393	0.681652	0.187067	0.172827	0.362091	0.366633	0.452302	0.464535	0.465861	0.461871	0.465861	0.461871	0.281052	0.282717	0.409462	0.402264	0.447354	0.443223
D4	0.840784	0.8335	0.501858	0.495171	0.488497	0.476523	0.0449169	0.032967	0.519996	0.54712	0.727447	0.74359	0.727447	0.74359	0.425976	0.405927	0.770205	0.735598	0.4374	0.443889
D5	0.705422	0.704962	0.278239	0.272727	0.19238	0.190143	0.505132	0.494505	0.642312	0.625042	0.761294	0.758908	0.761294	0.758908	0.932074	0.927406	0.367502	0.354978	0.371168	0.369297
D6	0.420744	0.426573	0.903615	0.887446	0.650698	0.636364	0.552307	0.54712	0.605562	0.615718	0.201977	0.190809	0.201977	0.190809	0.654181	0.65701	0.672157	0.662671	0.759697	0.755245
D7	0.670763	0.674992	0.254504	0.267399	0.625595	0.63703	0.48642	0.495171	0.346594	0.337995	0.637074	0.622378	0.637074	0.622378	0.225582	0.238095	0.450205	0.450882	0.803761	0.820513
D8	0.598816	0.601066	0.393449	0.398601	0.244635	0.234765	0.483007	0.488511	0.414062	0.417249	0.30268	0.300033	0.30268	0.300033	0.475089	0.471195	0.583459	0.62704	0.450178	0.448884
D9	0.812618	0.811522	0.29266	0.294039	0.477716	0.475191	0.341544	0.346653	0.30268	0.302031	0.493187	0.508492	0.493187	0.508492	0.276157	0.280053	0.912447	0.92674	0.187969	0.180153
D10	0.253369	0.238095	0.279573	0.277389	0.282195	0.293373	0.420238	0.417915	0.809115	0.815518	0.225437	0.212121	0.225437	0.212121	0.589044	0.567766	0.903615	0.884782	0.48133	0.468531
D11	0.179923	0.190143	0.362956	0.347319	0.458847	0.466533	0.562073	0.554446	0.168723	0.150849	0.586782	0.588412	0.586782	0.588412	0.344128	0.355311	0.65409	0.641026	0.652954	0.699301
D12	0.657764	0.662338	0.318776	0.310689	0.742843	0.751582	0.382076	0.385281	0.891743	0.88012	0.457555	0.471195	0.457555	0.471195	0.463334	0.447885	0.703165	0.695305	0.678707	0.7003
D13	0.640062	0.641026	0.605143	0.597736	0.680803	0.678322	0.422601	0.425907	0.720481	0.717616	0.292723	0.302697	0.292723	0.302697	0.40435	0.412587	0.924413	0.917083	0.541537	0.542791
D14	0.410281	0.399933	0.42508	0.441891	0.429498	0.429237	0.821965	0.812854	0.739611	0.74026	0.351468	0.349317	0.351468	0.349317	0.591922	0.613054	0.670213	0.670996	0.692731	0.667333
D15	0.829189	0.834166	0.722111	0.727606	0.790468	0.79687	0.313868	0.314019	0.717834	0.71362	0.405987	0.423243	0.405987	0.423243	0.48294	0.465201	0.686562	0.68365	0.703393	0.718948
D16	0.546576	0.553114	0.371204	0.373293	0.308502	0.317349	0.428943	0.424575	0.657332	0.66367	0.316919	0.321345	0.316919	0.321345	0.722048	0.71029	1	1	0.761727	0.760906
D17	0.683831	0.699634	0.668256	0.667666	0.638919	0.638362	0.76967	0.767566	0.369602	0.354645	0.332696	0.347985	0.332696	0.347985	0.744399	0.737596	1	1	0.802363	0.802531
D18	0.79046	0.79354	0.638986	0.645688	0.833322	0.824176	0.595522	0.593074	0.506179	0.502498	0.575777	0.555778	0.575777	0.555778	0.804043	0.815518	1	1	0.543973	0.568099
D19	0.775194	0.765568	0.878637	0.872128	0.788227	0.787546	0.492155	0.489843	0.553488	0.55711	0.558986	0.571096	0.558986	0.571096	0.671148	0.661006	1	1	0.662745	0.644689
D20	0.948644	0.952714	0.563019	0.545122	0.636989	0.645688	0.598353	0.59707	0.729097	0.749584	0.726787	0.720946	0.726787	0.720946	0.772652	0.754246	1	1	0.683391	0.717616
D21	0.699666	0.695638	0.697641	0.69364	0.660946	0.668998	0.64009	0.631036	0.668256	0.665002	0.593033	0.592408	0.593033	0.592408	0.745966	0.755578	1	1	0.89004	0.89344
D22	0.677985	0.669664	0.803761	0.809524	0.523232	0.511822	0.52115	0.52048	0.896177	0.905428	0.574107	0.57043	0.574107	0.57043	0.885621	0.860806	1	1	0.845217	0.849484
D23	0.639164	0.64036	0.833154	0.821512	0.623274	0.631702	0.273362	0.270729	0.703947	0.71029	0.755836	0.755578	0.755836	0.755578	0.885621	0.886114	1	1	0.885621	0.865135
D24	0.235191	0.220113	0.806443	0.80686	0.352115	0.353313	0.0842305	0.0702631	0.639315	0.641026	0.335559	0.330003	1	1	1	1	1	1	1	1

## Sheet: LOG
	ncMCE_corr	trustworthiness	cMCE_corr	trustworthiness	ncMCEpk_corr	trustworthiness	cMCEpk_corr	trustworthiness	ncPCA	trustworthiness	cPCA	trustworthiness	nMDS	trustworthiness	MDSbc	trustworthiness	MDSwUF	trustworthiness	MDSthetayc	trustworthiness
D1	0.520108	0.512488	0.0471307	0.048951	0.458317	0.459873	0.00857791	0.00632701	0.398035	0.396603	0.384118	0.403263	0.384118	0.403263	0.415244	0.440559	0.119622	0.118548	0.0123354	0.00899101
D2	0.0430473	0.038961	0.296299	0.294039	0.00721515	0.003663	0.240333	0.236763	0.226112	0.220779	0.402953	0.399933	0.402953	0.399933	0.422102	0.412587	0.724235	0.752914	0.486369	0.497835
D3	0.251457	0.252081	0.342346	0.337329	0.207751	0.207459	0.761848	0.767566	0.104139	0.106893	0.104139	0.106893	0.104139	0.106893	0.0247609	0.016317	0.23784	0.240759	0.204889	0.204129
D4	0.279717	0.264735	0.177603	0.187479	0.770255	0.776224	0.541606	0.54046	0.384649	0.370629	0.51496	0.52048	0.51496	0.52048	0.53612	0.512488	0.272396	0.287046	0.767647	0.756577
D5	0.726787	0.737596	0.68217	0.696304	0.642312	0.641026	0.550285	0.554446	0.560598	0.545788	0.385622	0.370629	0.385622	0.370629	0.394979	0.388611	0.512999	0.528472	0.324742	0.307026
D6	0.402516	0.398601	0.103541	0.109557	0.527218	0.524476	0.405405	0.407925	0.41456	0.401265	0.528394	0.535132	0.528394	0.535132	0.761659	0.770896	0.660705	0.653347	0.932074	0.924409
D7	0.130287	0.139527	0.0423309	0.041625	0.514185	0.515818	0.516673	0.529138	0.828274	0.807526	0.496121	0.496503	0.496121	0.496503	0.771131	0.767566	0.435311	0.392274	0.823598	0.862138
D8	0.545761	0.549784	0.829189	0.822178	0.5514	0.545122	0.72731	0.726274	0.359071	0.373293	0.423941	0.423909	0.423941	0.423909	0.504657	0.518482	0.581896	0.585082	0.646135	0.631036
D9	0.451385	0.447885	0.617049	0.625042	0.409357	0.408591	0.566842	0.572428	0.47166	0.468531	0.726885	0.708292	0.726885	0.708292	0.587079	0.575092	0.368289	0.347319	0.586782	0.599068
D10	0.89004	0.891442	0.484111	0.478521	0.597293	0.59707	0.677985	0.68032	0.636013	0.615718	0.306328	0.296037	0.306328	0.296037	0.275213	0.276723	0.450143	0.477855	0.356408	0.36297
D11	0.733474	0.738928	0.847157	0.855478	0.135919	0.152847	0.305618	0.289377	0.261892	0.254079	0.44149	0.431901	0.44149	0.431901	0.277213	0.270729	0.706648	0.691642	0.420165	0.425907
D12	0.81644	0.82351	0.563569	0.573094	0.365076	0.361305	0.509397	0.521812	0.40435	0.413919	0.479413	0.485847	0.479413	0.485847	0.288515	0.296703	0.530602	0.521479	0.796924	0.797869
D13	0.703178	0.699634	0.680553	0.694306	0.693035	0.690976	0.614502	0.601066	0.434967	0.436563	0.52459	0.499833	0.52459	0.499833	0.632428	0.626374	0.759697	0.755578	0.477651	0.466533
D14	0.831706	0.834166	0.420651	0.415251	0.555477	0.567766	0.475089	0.461205	0.382573	0.372627	0.411889	0.404595	0.411889	0.404595	0.693527	0.690976	0.624355	0.651016	0.525481	0.487845
D15	0.750056	0.749584	0.559186	0.559774	0.565209	0.551116	0.40786	0.401931	0.328588	0.337329	0.765481	0.775558	0.765481	0.775558	0.758267	0.767566	0.459285	0.437562	0.319777	0.324342
D16	0.948644	0.944722	0.863214	0.858808	0.536307	0.53713	0.575964	0.56377	0.745966	0.746254	0.665274	0.667	0.665274	0.667	0.67974	0.680986	0.357287	0.346986	0.842767	0.849484
D17	0.82538	0.826174	0.519607	0.51049	0.722111	0.699634	0.784877	0.79354	0.665274	0.667	0.588846	0.59374	0.588846	0.59374	0.660874	0.684316	0.739998	0.744922	0.592014	0.608725
D18	0.6629	0.677656	0.690376	0.69031	0.833322	0.848152	0.749506	0.744256	0.644339	0.645688	0.44389	0.457875	0.44389	0.457875	0.696069	0.702298	0.47716	0.442557	0.814527	0.800533
D19	0.501029	0.504496	0.499285	0.497169	0.491837	0.493839	0.614234	0.605728	0.466729	0.477189	0.857402	0.850816	0.857402	0.850816	0.659914	0.664336	0.821968	0.799867	1	1
D20	0.188208	0.192807	0.601189	0.609724	0.837391	0.845488	0.699271	0.69031	0.737742	0.720946	0.837391	0.83683	0.837391	0.83683	0.79275	0.807526	0.79275	0.792874	1	1
D21	0.331778	0.314685	0.239568	0.236763	0.525881	0.519814	0.676849	0.67366	0.804043	0.801532	0.716233	0.722944	0.716233	0.722944	0.715275	0.710956	1	1	1	1
D22	0.40279	0.401931	0.424089	0.424575	0.497896	0.495171	0.79275	0.784216	0.677393	0.656344	0.636989	0.621046	0.636989	0.621046	1	1	1	1	1	1
D23	0.874399	0.86347	0.59826	0.595738	0.945648	0.942058	0.415469	0.408591	0.7903	0.782218	0.508099	0.501832	0.508099	0.501832	1	1	1	1	1	1
D24	0.337158	0.322011	0.580161	0.58708	0.842205	0.85348	0.792953	0.787546	0.498573	0.495171	0.492655	0.477855	1	1	1	1	1	1	1	1
