# Supplementary material for: Nonlinear machine learning pattern recognition and bacteria-metabolite multilayer network analysis of perturbed gastric microbiome
Source: Nat Commun. 2021 Mar 26;12:1926. doi: 10.1038/s41467-021-22135-x (PMC7997970; doi:10.1038/s41467-021-22135-x)
Supplement: Supplementary file 3 — Supplementary Data 2 [file 41467_2021_22135_MOESM3_ESM.xlsx]

## Sheet: median proj paroni sterbini
		PSI-ROC					PSI-PR
Methods	Version	DRS	DCS	LOG			DRS	DCS	LOG
ncMCE_corr	non-centred	0.853471	0.913902	0.789315			0.931012	0.964188	0.755577
trustworthiness		0.00732601	0.003663	0.039627			0.004995	0.000999001	0.115218
cMCE_corr	centred	0.917334	0.789552	0.815776			0.956933	0.911617	0.77866
trustworthiness		0.001998	0.0606061	0.024975			0.001665	0.016317	0.0729271
ncMCEpk_corr	non-centred	0.803138	0.794851	0.863544			0.859827	0.911214	0.926667
trustworthiness		0.022644	0.034965	0.00632701			0.00732601	0.00632701	0.000999001
cMCEpk_corr	centred	0.772903	0.723132	0.837836			0.801528	0.871747	0.910935
trustworthiness		0.0546121	0.0875791	0.012321			0.0606061	0.00932401	0.00632701
ncPCA	non-centred	0.845885	0.669858	0.684427			0.911682	0.787939	0.790697
trustworthiness		0.00632701	0.150849	0.22644			0.003996	0.0949051	0.18315
cPCA	centred	0.845885	0.577244	0.702639			0.899065	0.553887	0.791799
trustworthiness		0.003663	0.564769	0.223443			0.003663	0.462204	0.170496
nMDS	-	0.845885	0.577244	0.702639			0.899065	0.553887	0.791799
trustworthiness		0.003663	0.565102	0.232101			0.003663	0.472194	0.141858
MDSbc	-	0.81052	0.716438	0.731298			0.859825	0.829256	0.832958
trustworthiness		0.018315	0.114552	0.108558			0.011655	0.0799201	0.0849151
MDSwUF	-	0.774016	0.837167	0.734508			0.829216	0.879311	0.790934
trustworthiness		0.042957	0.00899101	0.0782551			0.042957	0.003663	0.0666001
MDStyc	-	0.839954	0.770875	0.816575			0.883955	0.870477	0.899964
trustworthiness		0.00765901	0.028638	0.016983			0.011655	0.00932401	0.004329
HD	-	0.866706	0.737872	0.880426			0.913963	0.810158	0.939442
trustworthiness		0.003663	0.149517	0.003663			0.003663	0.100899	0.000999001
ncMCE_spear	non-centred	0.694312	0.78463	0.733336			0.825102	0.691192	0.745349
trustworthiness		0.166833	0.0626041	0.115551			0.0919081	0.174492	0.128871
cMCE_spear	centred	0.684488	0.639541	0.636148			0.616552	0.600851	0.633745
trustworthiness		0.218115	0.298701	0.300033			0.387945	0.370629	0.325008
ncMCEpk_spear	non-centred	0.692701	0.721345	0.692701			0.802642	0.846775	0.802642
trustworthiness		0.145521	0.0819181	0.144855			0.123543	0.019647	0.123543
cMCEpk_spear	centred	0.73559	0.777846	0.73559			0.818487	0.888655	0.818487
trustworthiness		0.117216	0.037962	0.117549			0.0835831	0.00632701	0.0845821

## Sheet: median proj amir3
		PSI-ROC					PSI-PR
Methods	Version	DRS	DCS	LOG			DRS	DCS	LOG
ncMCE_corr	non-centred	0.78125	0.671875	0.734375			0.650041	0.62266	0.801339
trustworthiness		0.0519481	0.262737	0.126873			0.281718	0.361638	0.018981
cMCE_corr	centred	0.703125	0.78125	0.8125			0.68024	0.762392	0.848289
trustworthiness		0.130869	0.035964	0.032967			0.141858	0.046953	0.00899101
ncMCEpk_corr	non-centred	0.75	0.882812	0.859375			0.679753	0.885732	0.890991
trustworthiness		0.144855	0.0032967	0.016983			0.183816	0.00899101	0.000999001
cMCEpk_corr	centred	0.765625	0.671875	0.84375			0.626628	0.666997	0.868075
trustworthiness		0.140859	0.337662	0.024975			0.358641	0.263736	0.00899101
ncPCA	non-centred	0.765625	0.703125	0.90625			0.74615	0.742939	0.901835
trustworthiness		0.136863	0.166833	0.000999001			0.140859	0.103896	0.000999001
cPCA	centred	0.765625	0.75	0.859375			0.74615	0.76487	0.870527
trustworthiness		0.135864	0.0879121	0.016983			0.120879	0.0589411	0.00899101
nMDS	-	0.765625	0.75	0.859375			0.74615	0.76487	0.870527
trustworthiness		0.135864	0.0869131	0.016983			0.118881	0.0559441	0.00899101
MDSbc	-	0.765625	0.859375	0.859375			0.74615	0.878144	0.890991
trustworthiness		0.104895	0.016983	0.00899101			0.115884	0.00899101	0.000999001
MDSwUF	-	0.84375	1	0.90625			0.834393	1	0.905202
trustworthiness		0.024975	0.000999001	0.000999001			0.024975	0.000999001	0.000999001
MDStyc	-	0.765625	0.84375	0.875			0.74615	0.840097	0.901061
trustworthiness		0.112887	0.016983	0.000999001			0.126873	0.00899101	0.000999001
HD	-	0.78125	0.953125	0.921875			0.765942	0.95687	0.924752
trustworthiness		0.10989	0.000999001	0.000999001			0.10989	0.000999001	0.000999001
ncMCE_spear	non-centred	0.84375	0.875	0.84375			0.857434	0.878292	0.857434
trustworthiness		0.010989	0.00899101	0.010989			0.000999001	0.000999001	0.000999001
cMCE_spear	centred	0.765625	0.8125	0.765625			0.624324	0.667875	0.624324
trustworthiness		0.0509491	0.024975	0.0509491			0.267732	0.220779	0.264735
ncMCEpk_spear	non-centred	0.78125	0.84375	0.78125			0.809772	0.876854	0.809772
trustworthiness		0.044955	0.01998	0.044955			0.01998	0.012987	0.018981
cMCEpk_spear	centred	0.84375	0.875	0.84375			0.775762	0.893443	0.775762
trustworthiness		0.020979	0.020979	0.020979			0.0799201	0.00899101	0.0809191

## Sheet: median proj amir4
		PSI-ROC					PSI-PR
Methods	Version	DRS	DCS	LOG			DRS	DCS	LOG
ncMCE_corr	non-centred	0.734375	0.75	0.546875			0.802171	0.836695	0.675263
trustworthiness		0.112887	0.02997	0.823177			0.0569431	0.002997	0.233766
cMCE_corr	centred	0.90625	0.8125	0.734375			0.920353	0.861987	0.687987
trustworthiness		0.000999001	0.048951	0.124875			0.003996	0.026973	0.178821
ncMCEpk_corr	non-centred	0.875	0.65625	0.75			0.864304	0.767271	0.815517
trustworthiness		0.000999001	0.361638	0.116883			0.003996	0.0939061	0.024975
cMCEpk_corr	centred	0.8125	0.640625	0.84375			0.757927	0.733211	0.868075
trustworthiness		0.024975	0.408591	0.016983			0.032967	0.192807	0.00899101
ncPCA	non-centred	0.78125	0.6875	0.859375			0.85079	0.737924	0.88035
trustworthiness		0.0519481	0.23976	0.016983			0.000999001	0.120879	0.00899101
cPCA	centred	0.78125	0.703125	0.84375			0.85079	0.779367	0.872585
trustworthiness		0.0509491	0.228771	0.00899101			0.027972	0.042957	0.000999001
nMDS	-	0.78125	0.703125	0.84375			0.85079	0.779367	0.872585
trustworthiness		0.0519481	0.22977	0.00899101			0.028971	0.0769231	0.000999001
MDSbc	-	0.84375	0.84375	0.828125			0.872585	0.9	0.864441
trustworthiness		0.000999001	0.018981	0.016983			0.000999001	0.000999001	0.000999001
MDSwUF	-	0.875	0.84375	0.84375			0.901061	0.857434	0.868075
trustworthiness		0.032967	0.040959	0.040959			0.00899101	0.024975	0.025974
MDStyc	-	0.84375	0.796875	0.8125			0.87523	0.858374	0.855934
trustworthiness		0.024975	0.0889111	0.040959			0.00899101	0.033966	0.00899101
HD	-	0.765625	0.984375	0.921875			0.827873	0.985243	0.928118
trustworthiness		0.0679321	0.000999001	0.000999001			0.004995	0.000999001	0.000999001
ncMCE_spear	non-centred	0.796875	0.8125	0.78125			0.7801	0.787865	0.762392
trustworthiness		0.044955	0.048951	0.0679321			0.0609391	0.042957	0.0609391
cMCE_spear	centred	0.765625	0.796875	0.765625			0.707285	0.777077	0.71346
trustworthiness		0.0999001	0.048951	0.0969031			0.154845	0.0519481	0.135864
ncMCEpk_spear	non-centred	0.671875	0.765625	0.671875			0.752507	0.786779	0.752507
trustworthiness		0.296703	0.0749251	0.295704			0.0729271	0.0659341	0.0729271
cMCEpk_spear	centred	0.71875	0.765625	0.71875			0.663164	0.781542	0.663164
trustworthiness		0.162837	0.0849151	0.162837			0.260739	0.0579421	0.264735

## Sheet: summary tables
	PSI-ROC										PSI-PR
	Method	Sterbini	Trustworthiness	Amir3	Trustworthiness	Amir4	Trustworthiness	Mean			Method	Sterbini	Trustworthiness	Amir3	Trustworthiness	Amir4	Trustworthiness	Mean
	HD	0.880426	0.003663	0.953125	0.000999001	0.984375	0.000999001	0.939309			HD	0.939442	0.000999001	0.95687	0.000999001	0.985243	0.000999001	0.960518
	MDSwUF	0.837167	0.00899101	1	0.000999001	0.875	0.032967	0.904056			MDSwUF	0.879311	0.003663	1	0.000999001	0.901061	0.00899101	0.92679
	MCE	0.913902	0.003663	0.882812	0.0032967	0.90625	0.000999001	0.900988			MCE	0.964188	0.000999001	0.885732	0.00899101	0.920353	0.003996	0.923425
	PCA	0.845885	0.00632701	0.90625	0.000999001	0.859375	0.016983	0.870503			PCA	0.911682	0.003996	0.901835	0.000999001	0.88035	0.00899101	0.897956
	MDStyc	0.839954	0.00765901	0.875	0.000999001	0.84375	0.024975	0.852901			MDStyc	0.883955	0.011655	0.901061	0.000999001	0.87523	0.00899101	0.886748
	nMDS	0.845885	0.003663	0.859375	0.016983	0.84375	0.00899101	0.84967			MDSbc	0.859825	0.011655	0.890991	0.000999001	0.9	0.000999001	0.883606
	MDSbc	0.81052	0.018315	0.859375	0.00899101	0.84375	0.018981	0.837882			nMDS	0.899065	0.003663	0.870527	0.00899101	0.872585	0.000999001	0.880726
	Rank PSI-ROC										Rank PSI-PR
	Method	Sterbini	Amir3	Amir4	Mean						Method	Sterbini	Amir3	Amir4	Mean
	HD	2	2	1	1.66667						HD	2	2	1	1.66667
	MCE	1	4	2	2.33333						MCE	1	5	2	2.66667
	MDSwUF	5	1	3	3						MDSwUF	5	1	3	3
	PCA	3	3	4	3.33333						PCA	3	3	5	3.66667
	nMDS	3	6	5	4.66667						MDStyc	5	3	5	4.33333
	MDStyc	5	4	5	4.66667						MDSbc	7	5	3	5
	MDSbc	7	6	5	6						nMDS	4	7	7	6
