# Supplementary material for: Nonlinear machine learning pattern recognition and bacteria-metabolite multilayer network analysis of perturbed gastric microbiome
Source: Nat Commun. 2021 Mar 26;12:1926. doi: 10.1038/s41467-021-22135-x (PMC7997970; doi:10.1038/s41467-021-22135-x)
Supplement: Supplementary file 4 — Supplementary Data 3 [file 41467_2021_22135_MOESM4_ESM.xlsx]

## Sheet: percent_abundance
Number of detected taxa	88	41	66	84	49	59	67	60	63	47	59	27	58	39	57	42	39	64	75	18	51	82	52	73
	HP -	HP -	HP +	HP -	HP -	HP -	HP +	HP -	HP -	HP +	HP -	HP +	HP -	HP +	HP -	HP +	HP +	HP +	HP -	HP +	HP -	HP -	HP -	HP -
Taxonomy	PPI01	PPI02	PPI03	PPI04	PPI05	PPI06	PPI07	PPI08	PPI09	PPI10	PPI11	PPI12	S01	S02	S03	S04	S05	S06	S07	S08	S09	S10	S11	S12
c__Epsilonproteobacteria;o__Campylobacterales;f__Helicobacteraceae;g__Helicobacter	0.0454419	0.0012604	0.250177	0	0	0	0.473538	0	0	0.000480538	0	0.00229358	0.000277701	0.0106341	0	0.66548	0.788018	0.530845	0	0.879501	0	0.000654236	0	0.000207383
c__Bacilli;o__Lactobacillales;f__Streptococcaceae;g__Streptococcus	0.223184	0.117721	0.180502	0.268638	0.406627	0.412543	0.323704	0.0659372	0.0791392	0.146564	0.230137	0.284404	0.0697029	0.0933138	0.057971	0.0679012	0.0175159	0.0870292	0.179379	0.0474267	0.044741	0.228001	0.0303767	0.0837827
c__Bacteroidia;o__Bacteroidales;f__Prevotellaceae;g__Prevotella	0.0517816	0.211495	0.0543494	0.119533	0.216867	0.145448	0.0243629	0.103945	0.356216	0.137434	0.29072	0.349771	0.423771	0.0221986	0.552701	0.115385	0.0296576	0.0983191	0.113347	0.0277534	0.232732	0.0979719	0.289186	0.427934
c__Bacteroidia;o__Bacteroidales;f__[Paraprevotellaceae];g__[Prevotella]	0.0259602	0.0688177	0.0410104	0.0958755	0.0508573	0.0513789	0.000579206	0.109128	0.172506	0.0523787	0.0925427	0.0458716	0.049153	0.0879968	0.0217391	0.0116334	0.00298567	0.0458562	0.0123588	0.0179167	0.160126	0.0392542	0.109964	0.0815015
c__Clostridia;o__Clostridiales;f__Veillonellaceae;g__Veillonella	0.0466451	0.121754	0.0510856	0.0515175	0.0633689	0.143559	0.0131407	0.0227469	0.113463	0.208554	0.0721345	0.081422	0.144127	0.160043	0.127141	0.0662393	0.0308519	0.0563934	0.123234	0.0107149	0.0883046	0.0538109	0.0668287	0.136043
c__Gammaproteobacteria;o__Pasteurellales;f__Pasteurellaceae;g__Haemophilus	0.0437298	0.0776405	0.0603094	0.025214	0.0406627	0.0251228	0.00246163	0.0372876	0.0636671	0.0139356	0.0129637	0.00802752	0.0136073	0.0373521	0.0135046	0.00213675	0.0159236	0.00919912	0.0391949	0.00930968	0.0686813	0.022244	0.009113	0.0105765
c__Bacteroidia;o__Bacteroidales;f__Porphyromonadaceae;g__Porphyromonas	0.13105	0.0698261	0.081595	0.0121401	0.0353336	0.0132225	0.000687808	0.110855	0.0104926	0.0456511	0.058144	0.016055	0.0863649	0.0388143	0.0121871	0.0194682	0.0232882	0.0341482	0.049435	0.00140523	0.0710361	0.00834151	0.00668287	0.0394027
c__Actinobacteria;o__Actinomycetales;f__Actinomycetaceae;g__Actinomyces	0.00277649	0.00655407	0.00127714	0.0233463	0.0161029	0.0113336	0.000977411	0.00158365	0.0110261	0.0490149	0.01091	0.00114679	0.0013885	0.00691214	0.0128458	0.002849	0.000796178	0.0166142	0.00282486	0.00140523	0.00196232	0.00964998	0.000607533	0.0123393
c__Bacilli;o__Lactobacillales;f__Carnobacteriaceae;g__Granulicatella	0.00851458	0.0320141	0.0214276	0.0287938	0.0143652	0.0436343	0.00177382	0.00878203	0.0199182	0.0658337	0.00898473	0.0149083	0.00499861	0.0136913	0.0102108	0.00641026	0.00437898	0.00604912	0.0049435	0.00122958	0.00706436	0.00310762	0	0.0201161
c__Clostridia;o__Clostridiales;f__Lachnospiraceae	0.00564553	0.00151248	0.00198666	0.00155642	0.00196942	0.00170004	0.000253403	0.000431903	0.00213409	0.00288323	0.00102683	0.00114679	0.00305471	0.000398777	0.000329381	0.000712251	0.000597134	0.00125443	0.00211864	0.000878272	0.000784929	0.00523389	0.000607533	0.00373289
c__Epsilonproteobacteria;o__Campylobacterales;f__Campylobacteraceae;g__Campylobacter	0.014484	0.00478951	0.00156095	0.00793774	0.00451807	0.0026445	7.24008e-05	0.00662252	0.000711364	0.00432484	0.00770119	0	0.0133296	0.0202047	0.00724638	0.000712251	0.000199045	0.00158894	0.00176554	0.000702617	0.00392465	0.00605168	0.00303767	0.0101618
c__Bacilli;o__Gemellales;f__Gemellaceae	0.0368348	0.0131081	0.0289485	0.0077821	0.00822521	0.0126558	0.138829	0.00763029	0.00213409	0.0240269	0.0120652	0.00458716	0.00277701	0.0300412	0.0105402	0.00830959	0.00477707	0.00638363	0.0141243	0.000526963	0.00117739	0.00441609	0.0054678	0.012754
c__Fusobacteriia;o__Fusobacteriales;f__Fusobacteriaceae;g__Fusobacterium	0.0368811	0.160827	0.0607351	0.0149416	0.0267609	0.019456	0.000434405	0.110999	0.0293438	0.0768861	0.0308048	0.0149083	0.0477645	0.172936	0.0464427	0.00854701	0.0304538	0.0266217	0.0222458	0.000351309	0.0463108	0.0150474	0.0036452	0.0309
c__Betaproteobacteria;o__Neisseriales;f__Neisseriaceae;g__Neisseria	0.129199	0.000504159	0.0598836	0.0795331	0.0308156	0.0256895	0.000181002	0.227325	0.00515739	0.0663143	0.0863817	0.130734	0.0347126	0.00146218	0.00658762	0.000474834	0.0298567	0.0180916	0.100989	0.000175654	0.181711	0.00392542	0.00789793	0.0231232
c__Actinobacteria;o__Actinomycetales;f__Propionibacteriaceae;g__Propionibacterium	0.00198982	0.00378119	0.000567617	0.0180545	0.00776182	0.000566679	0.000543006	0.000719839	0.00320114	0	0.00243871	0.00458716	0.0013885	0	0.00658762	0.000237417	0.00199045	0.000278761	0.00388418	0.000175654	0.000392465	0.00621524	0.0133657	0.000933223
c__Fusobacteriia;o__Fusobacteriales;f__Leptotrichiaceae;g__Leptotrichia	0.007913	0.022183	0.0032638	0.0224125	0.0134384	0.0083113	0.000977411	0.0093579	0.00515739	0.00961076	0.00847131	0.00802752	0.0102749	0.222651	0.0177866	0.000949668	0.00119427	0.00275974	0.0045904	0.000175654	0.00156986	0.00130847	0.0054678	0.00373289
c__Clostridia;o__Clostridiales;f__[Tissierellaceae];g__Anaerococcus	0.000323924	0.000756239	0	0	0	0	0	0.000143968	0	0	0	0	0	0	0.00131752	0	0.000796178	0	0	0.000175654	0	0	0	0
Unassigned	0.00212864	0.0012604	0.00610189	0.0107393	0.00150602	0.00774462	0.00130321	0.00143968	0.0115597	0.0100913	0.00449236	0.0103211	0.0216606	0.0046524	0.00329381	0	0.000398089	0.00122655	0.0603814	0.000175654	0	0.180079	0.109964	0.00311074
c__Gammaproteobacteria;o__Pasteurellales;f__Pasteurellaceae;g__Aggregatibacter	0	0.00806655	0.000709522	0.00217899	0	0.000188893	0	0.00388713	0.000177841	0	0.00102683	0	0	0	0.000658762	0	0.00457803	0.00195133	0	0	0.00196232	0	0.00121507	0.00259229
c__Flavobacteriia;o__Flavobacteriales;f__Flavobacteriaceae;g__Capnocytophaga	0.0195743	0.0194101	0.00581808	0.00202335	0.00625579	0.00226672	0.000579206	0.0131011	0.00213409	0.00192215	0.00128353	0	0.0019439	0.000797554	0.006917	0.000474834	0.00199045	0.00105929	0	0	0.00470958	0	0	0.00539195
c__Gammaproteobacteria;o__Pasteurellales;f__Pasteurellaceae;g__Actinobacillus	0.00684868	0.0108394	0	0.00918288	0.000115848	0.00585569	0	0.00331126	0	0.000480538	0.0057759	0.00344037	0	0.00093048	0	0	0.00119427	0.00741505	0.000353107	0	0	0	0	0
c__Clostridia;o__Clostridiales;f__Lachnospiraceae;g__Catonella	0.000740398	0.00100832	0.000851426	0.00155642	0.000926784	0.00207782	0	0.0040311	0.000533523	0.00288323	0.00269542	0	0.00277701	0.000797554	0.0016469	0.000712251	0.000995223	0.000613275	0.0045904	0	0.00117739	0.00490677	0.0121507	0.0036292
c__TM7-3	0.00138825	0	0.000567617	0.0168093	0.00834106	0.00887798	0.000724008	0.000287936	0	0.00528592	0.00500578	0.00114679	0.00610941	0.0175462	0.000988142	0.00451092	0.000995223	0.00613275	0.000353107	0	0.00745683	0.00212627	0.0139733	0.00860639
c__Clostridia;o__Clostridiales	0.00254512	0	0.0031219	0.000155642	0.00347544	0.00113336	0	0.00619061	0	0.000961076	0.000128353	0.00114679	0.000555401	0.0116975	0.000988142	0.000474834	0.000995223	0.00189558	0.00282486	0	0	0.00408898	0	0.000207383
c__Betaproteobacteria;o__Neisseriales;f__Neisseriaceae;g__Kingella	0	0	0	0	0	0	0	0	0	0	0	0	0	0	0	0	0.000995223	0	0	0	0	0	0	0
c__Bacteroidia;o__Bacteroidales;f__Porphyromonadaceae;g__Tannerella	0.00120315	0.00529367	0.000425713	0.00326848	0.000115848	0.00113336	0.000362004	0.00172761	0.00248977	0	0.000770119	0	0.0019439	0	0.00230567	0	0.000597134	0.000167257	0.00141243	0	0.00196232	0.000163559	0	0.00145168
c__Actinobacteria;o__Actinomycetales;f__Corynebacteriaceae;g__Corynebacterium	0.000647848	0.000756239	0.000141904	0.00700389	0.000231696	0	0.000398204	0.000863807	0.00106705	0	0.000256706	0	0.000277701	0.000664628	0.0135046	0	0.000398089	0.000278761	0.00176554	0	0	0.00245339	0.0018226	0.000518457
c__Clostridia;o__Clostridiales;f__[Tissierellaceae];g__Parvimonas	0	0.00176456	0.0167447	0.000155642	0.0084569	0.00377786	0.00141182	0.0143968	0.00213409	0.00576646	0.000256706	0	0.00222161	0.000398777	0.00889328	0.00118708	0.000398089	0.0102863	0.0102401	0	0.00313972	0.00163559	0	0.00518457
c__Clostridia;o__Clostridiales;f__Veillonellaceae;g__Dialister	0	0.00025208	0	0.00124514	0.00463392	0.00510011	0.000144802	0.000431903	0.0069358	0.000480538	0.0019253	0	0.000277701	0.000265851	0.00263505	0.000949668	0.000398089	0.00036239	0.00141243	0	0.00353218	0.00228983	0	0.00528826
c__Betaproteobacteria;o__Neisseriales;f__Neisseriaceae;g__Eikenella	0	0.00277288	0	0	0.00451807	0	0	0.00259142	0	0	0	0	0	0	0.000988142	0	0.000398089	2.78761e-05	0	0	0	0	0	0.000518457
c__Betaproteobacteria;o__Burkholderiales;f__Burkholderiaceae;g__Lautropia	0.000462749	0.00907487	0.00099333	0.00466926	0	0.00188893	3.62004e-05	0	0.000355682	0.000480538	0.00282377	0.00114679	0.0011108	0.00345607	0	0	0.000398089	8.36284e-05	0	0	0.00196232	0.00147203	0.00486027	0
c__Bacteroidia;o__Bacteroidales;f__[Odoribacteraceae];g__Odoribacter	0.000323924	0	0.000425713	0	0	0	0	0	0	0	0	0	0	0	0	0	0.000398089	0	0.00317797	0	0	0	0	0
c__Alphaproteobacteria;o__Rhizobiales;f__Methylobacteriaceae	0	0.000504159	0	0	0	0	0	0.000431903	0	0	0	0	0	0.000265851	0	0	0.000398089	0	0	0	0	0	0	0
c__Bacilli;o__Bacillales;f__Staphylococcaceae;g__Staphylococcus	0.00226747	0.00882279	0.000567617	0.00451362	0.000231696	0	0.000289603	0.000143968	0.0039125	0	0.000770119	0.00458716	0.00277701	0.00106341	0.00296443	0	0.000199045	2.78761e-05	0.00353107	0	0.000392465	0.000163559	0.0170109	0.00072584
c__Clostridia;o__Clostridiales;f__Lachnospiraceae;g__Oribacterium	0.00291532	0.00151248	0.00141904	0.00171206	0.000926784	0.000377786	3.62004e-05	0.000143968	0	0	0.00038506	0	0.0011108	0.0046524	0.00197628	0.000237417	0.000199045	0.000390266	0	0	0.00117739	0.00114491	0.00121507	0.00549564
c__Erysipelotrichi;o__Erysipelotrichales;f__Erysipelotrichaceae;g__Bulleidia	0.00286904	0.00100832	0.00156095	0.00233463	0.00486562	0.00887798	0.000144802	0.00143968	0.00480171	0.00336377	0.00782955	0	0.00361011	0	0.000988142	0.00118708	0.000199045	0.00682965	0.000706215	0	0.00353218	0.0071966	0.0018226	0.00684363
c__Actinobacteria;o__Actinomycetales;f__Micrococcaceae;g__Rothia	0.000416474	0	0.000567617	0.00124514	0	0.00188893	0.000181002	0.000143968	0.000889205	0.00192215	0.000641766	0	0.000555401	0	0.000658762	0.000237417	0.000199045	0.000892036	0.000353107	0	0.000392465	0.000490677	0	0
c__TM7-3;o__CW040	0.00661731	0	0.00212857	0.00155642	0	0.000566679	0	0.000863807	0	0	0.000898473	0	0.00222161	0	0.000329381	0.000712251	0.000199045	0.00050177	0	0	0	0	0.00243013	0.008399
c__Spirochaetes;o__Spirochaetales;f__Spirochaetaceae;g__Treponema	0	0	0.000567617	0.00389105	0.000347544	0.00132225	0.000144802	0	0.000177841	0	0.00154024	0	0	0	0	0	0.000199045	0.000223009	0	0	0.00235479	0	0.00243013	0.0012443
c__Clostridia;o__Clostridiales;f__Peptostreptococcaceae;g__Peptostreptococcus	0.00106432	0.0025208	0.00737903	0	0.000115848	0.00566679	0	0.00187158	0.00658012	0.00192215	0.0100116	0.00114679	0.0013885	0.00850724	0.0111989	0	0	0.00150531	0	0	0.00706436	0.000654236	0	0.00176275
c__Clostridia;o__Clostridiales;f__Veillonellaceae;g__Selenomonas	0.0011106	0.000504159	0	0.00762646	0.00220111	0	0.000108601	0	0.00160057	0.00384431	0.00115518	0	0.0013885	0.00890602	0.00428195	0.0014245	0	5.57522e-05	0.000706215	0	0.000392465	0.00212627	0.0018226	0.00155537
c__Coriobacteriia;o__Coriobacteriales;f__Coriobacteriaceae;g__Atopobium	0.000370199	0	0.000425713	0.000311284	0.000810936	0.00113336	0.000217202	0	0	0.00192215	0.000641766	0.00229358	0.000833102	0.00106341	0.00395257	0.000237417	0	0.00164469	0	0	0.000392465	0	0.00121507	0.00165906
c__Clostridia;o__Clostridiales;f__[Mogibacteriaceae];g__Mogibacterium	0.000370199	0	0	0.00077821	0	0.000188893	7.24008e-05	0.000719839	0.00160057	0	0.00102683	0	0	0.00106341	0.00329381	0	0	0.00100354	0.00635593	0	0.00117739	0.000163559	0.00425273	0.00103691
c__Gammaproteobacteria;o__Pseudomonadales;Other;Other	0	0.00100832	0	0.000466926	0.00301205	0.000755572	0	0.00302332	0	0	0.00487742	0	0	0.000797554	0.00296443	0	0	8.36284e-05	0	0	0	0	0	0
c__Bacteroidia;o__Bacteroidales;f__Bacteroidaceae;g__Bacteroides	0.0315132	0	0	0	0	0	7.24008e-05	0	0	0	0	0	0	0	0.00230567	0	0	0.000250885	0.0215395	0	0.00510204	0.00392542	0	0.00134799
c__Betaproteobacteria;o__Neisseriales;f__Neisseriaceae	0	0	0	0.000155642	0.000115848	0	0	0.00215952	0	0	0.000256706	0	0	0	0.00230567	0	0	5.57522e-05	0	0	0	0	0	0
c__Mollicutes;o__Acholeplasmatales;f__Acholeplasmataceae;g__Acholeplasma	0	0	0	0	0	0	0	0	0	0	0	0	0	0	0.00230567	0	0	0	0	0	0	0	0	0
c__Clostridia;o__Clostridiales;f__[Mogibacteriaceae]	0	0.0012604	0.000709522	0.00171206	0.000115848	0.00396675	7.24008e-05	0.000575871	0	0.00768861	0.00282377	0.00229358	0.000277701	0.00305729	0.00197628	0.000237417	0	0.00420929	0	0	0.00588697	0.0063788	0.00121507	0.00580672
c__Gammaproteobacteria;o__Pseudomonadales;f__Moraxellaceae;g__Acinetobacter	0.00337807	0	0.000141904	0.00793774	0	0	0.000217202	0	0.00515739	0.00192215	0	0	0.0011108	0	0.000988142	0	0	0	0.000353107	0	0.000392465	0.00572457	0.0109356	0.00103691
c__Bacteroidia;o__Bacteroidales;f__BS11	0	0	0	0	0	0	0	0	0	0	0.00243871	0	0	0	0.000988142	0	0	0	0	0	0	0	0	0
c__Bacilli;o__Lactobacillales;f__Lactobacillaceae;g__Lactobacillus	0	0	0	0	0	0	0.000144802	0	0	0	0	0	0	0	0.000988142	0	0	0	0	0	0	0.00686948	0	0
c__Clostridia;o__Clostridiales;f__Peptostreptococcaceae;g__Filifactor	0	0	0.00141904	0	0.000115848	0.000377786	0	0.00259142	0	0.000480538	0.000513413	0.00114679	0	0	0.000988142	0	0	0.000975664	0	0	0.00196232	0	0	0.00103691
c__Clostridia;o__Clostridiales;f__Veillonellaceae;g__Megasphaera	0.000277649	0	0	0	0	0	3.62004e-05	0	0	0	0	0	0	0	0.000988142	0	0	0	0	0	0	0	0	0
c__Fusobacteriia;o__Fusobacteriales;f__Leptotrichiaceae;g__Sneathia	0	0	0	0	0	0	0	0	0	0	0	0	0	0	0.000988142	0	0	0	0	0	0	0	0	0
c__Clostridia;o__Clostridiales;f__Lachnospiraceae;g__Butyrivibrio	0	0	0	0.00217899	0	0	0	0	0	0.00144161	0	0	0.0016662	0	0.000658762	0	0	5.57522e-05	0	0	0	0	0.0036452	0
c__Bacteroidia;o__Bacteroidales	0	0	0	0.000622568	0.000115848	0.000188893	0	0.000863807	0	0	0	0	0	0	0.000658762	0.000712251	0	2.78761e-05	0	0	0	0	0	0
c__Clostridia;o__Clostridiales;f__Eubacteriaceae;g__Pseudoramibacter_Eubacterium	0	0	0	0	0	0	0.000108601	0	0	0	0	0	0	0	0.000658762	0	0	0	0	0	0	0	0	0
c__Synergistia;o__Synergistales;f__Dethiosulfovibrionaceae;g__TG5	0	0	0	0	0	0.000188893	7.24008e-05	0.000287936	0	0	0	0	0	0	0.000658762	0	0	0.000223009	0	0	0	0	0	0.000311074
c__Flavobacteriia;o__Flavobacteriales;f__[Weeksellaceae]	0.00254512	0.00327704	0.00198666	0.00124514	0.00243281	0.00434454	0	0.00187158	0	0.000961076	0.00128353	0.00229358	0.0013885	0.00837432	0.000329381	0.000237417	0	0.000529646	0.000706215	0	0	0	0	0.000933223
c__Clostridia;o__Clostridiales;Other;Other	0	0	0.000283809	0	0	0.000566679	0.000543006	0	0	0.000480538	0	0	0.000833102	0	0.000329381	0.000949668	0	0.00100354	0.00105932	0	0	0	0	0.000829531
c__Actinobacteria;o__Actinomycetales;f__Actinomycetaceae;g__Mobiluncus	0	0	0	0	0.000347544	0	0	0	0	0.000480538	0	0	0	0	0.000329381	0	0	0	0	0	0	0	0	0.000103691
c__Bacteroidia;o__Bacteroidales;f__S24-7	0	0	0	0	0	0	0	0	0	0	0	0	0	0	0.000329381	0	0	0	0	0	0	0	0	0.000103691
c__Gammaproteobacteria;o__Enterobacteriales;f__Enterobacteriaceae	0.000416474	0	0	0.00108949	0	0.00113336	0.000470605	0	0	0.0264296	0.00166859	0	0	0	0.000329381	0	0	0	0.00105932	0	0	0.00114491	0	0
c__Mollicutes;o__Mycoplasmatales;f__Mycoplasmataceae;g__Mycoplasma	0	0	0.000425713	0	0	0	0	0.000143968	0	0	0	0	0	0	0.000329381	0.00118708	0	0.000167257	0.00247175	0	0	0	0.00243013	0
c__Gammaproteobacteria;o__Pseudomonadales;f__Moraxellaceae	0.0116613	0	0.0124876	0.0343969	0	0	0.00492326	0	0.0451716	0	0	0	0.016662	0	0	0.00118708	0	0	0.0840395	0	0.016876	0.0996075	0.18712	0.0109913
c__Clostridia;o__Clostridiales;f__Lachnospiraceae;g__Blautia	0.00263767	0.00025208	0	0	0	0	0	0	0	0	0	0	0.00416551	0	0	0.000474834	0	0	0.00105932	0	0	0	0	0.000518457
c__Gammaproteobacteria;o__Pseudomonadales;f__Pseudomonadaceae;g__Pseudomonas	0.00564553	0	0.00241237	0.0108949	0.000115848	0.000755572	0.00126701	0	0.0119153	0	0.000256706	0	0.00249931	0.000398777	0	0.00189934	0	0.000111504	0.013065	0	0.00431711	0.0209356	0.018226	0.00114061
c__Sphingobacteriia;o__Sphingobacteriales;f__Sphingobacteriaceae;g__Pedobacter	0.000416474	0	0.000851426	0.00498054	0	0	0	0	0	0	0.000256706	0	0.00222161	0	0	0	0	0	0.000353107	0	0	0.00179915	0	0
c__Gammaproteobacteria;o__Xanthomonadales;f__Sinobacteraceae	0.000786673	0	0	0.00249027	0	0	0	0	0	0	0	0	0.0016662	0	0	0	0	0	0	0	0	0.000817795	0.0018226	0.000103691
c__Alphaproteobacteria;o__Rhizobiales	0.000277649	0	0	0.000466926	0	0	0.000289603	0	0	0	0	0	0.0013885	0	0	0	0	0	0	0	0	0	0	0
p__SR1	0	0.000756239	0.00851426	0.00809339	0.00231696	0.000188893	0	0.00417506	0	0	0.000128353	0	0.0011108	0	0	0	0	0	0	0	0	0.000163559	0	0.00217752
c__[Saprospirae];o__[Saprospirales];f__Saprospiraceae	0	0	0	0	0	0	0	0	0	0	0	0	0.000833102	0	0	0	0	0	0.000353107	0	0	0	0	0
c__Bacteroidia;o__Bacteroidales;f__Porphyromonadaceae;g__Paludibacter	0	0	0	0.000155642	0	0	0	0.000719839	0.0030233	0.000480538	0	0	0.000833102	0	0	0	0	0	0.000353107	0	0.000392465	0	0	0
c__Bacilli;o__Lactobacillales;f__Aerococcaceae;g__Alloiococcus	0	0	0.000283809	0	0	0	0	0	0	0	0	0	0.000833102	0	0	0	0	0	0.0049435	0	0.000392465	0.00670592	0	0.000207383
c__Alphaproteobacteria	0	0	0	0.000466926	0	0	0	0	0	0	0	0	0.000555401	0	0	0	0	0	0	0	0	0.000163559	0	0
c__TM7-3;o__CW040;f__F16	0.000370199	0	0.00227047	0.000466926	0.000231696	0.00188893	0	0.000575871	0.00124489	0	0	0	0.000555401	0.00132926	0	0.000474834	0	0.000334513	0	0	0.00156986	0.00163559	0	0.00394027
c__Elusimicrobia;o__Elusimicrobiales	0	0	0	0	0	0	0	0.000143968	0	0	0	0	0.000277701	0	0	0	0	0	0	0	0	0	0.00607533	0
c__Clostridia;o__Clostridiales;f__Lachnospiraceae;Other	0.00124942	0	0.000851426	0.000466926	0	0	0	0	0.00106705	0	0	0	0.000277701	0	0	0	0	0	0.00141243	0	0	0.00245339	0.000607533	0.000207383
c__Betaproteobacteria;o__Burkholderiales;f__Comamonadaceae	9.25497e-05	0.00277288	0	0.00389105	0.000115848	0.000566679	0	0.000143968	0	0.000480538	0.00115518	0.00114679	0.000277701	0	0	0	0	0.000139381	0.00211864	0	0	0.0219169	0	0.000103691
c__Betaproteobacteria;o__Burkholderiales;f__Comamonadaceae;g__Delftia	0.000555298	0	0	0.00108949	0	0	0.000144802	0	0.00106705	0	0	0	0.000277701	0	0	0	0	0	0	0	0	0	0	0
c__Gammaproteobacteria;o__Enterobacteriales;f__Enterobacteriaceae;Other	0	0	0	0.00077821	0	0	0.000253403	0	0	0	0	0	0.000277701	0	0	0	0	0	0.00741525	0	0.000784929	0.0143932	0.000607533	0.000311074
c__Gammaproteobacteria;o__Pseudomonadales;f__Moraxellaceae;g__Psychrobacter	0	0	0	0.000155642	0	0	7.24008e-05	0	0	0	0	0	0.000277701	0	0	0	0	0	0.000706215	0	0.000392465	0.000490677	0	0.000207383
c__Gammaproteobacteria;o__Vibrionales;f__Pseudoalteromonadaceae;g__Pseudoalteromonas	0.000231374	0	0.000141904	0.00124514	0	0	7.24008e-05	0	0.000177841	0	0	0	0.000277701	0	0	0	0	0	0.00317797	0	0	0.00196271	0.00243013	0.000103691
c__Deinococci;o__Thermales;f__Thermaceae;g__Meiothermus	0	0	0	0	0	0	0	0	0	0	0	0	0	0	0	0	0	0	0	0	0	0.000327118	0	0
c__Solibacteres;o__Solibacterales	9.25497e-05	0	0	0	0	0	3.62004e-05	0	0	0	0	0	0	0	0	0	0	0	0	0	0	0	0	0
c__Actinobacteria;o__Actinomycetales	0.000462749	0	0.000283809	0.000311284	0	0	0	0	0	0	0.000256706	0	0	0	0	0	0	0	0	0	0	0	0	0
c__Actinobacteria;o__Actinomycetales;f__Brevibacteriaceae;g__Brevibacterium	0	0	0	0	0	0	0	0	0	0	0	0	0	0	0	0	0	0	0	0	0	0.000327118	0	0
c__Actinobacteria;o__Actinomycetales;f__Intrasporangiaceae;g__Janibacter	0	0	0	0.000311284	0	0	0	0	0	0	0	0	0	0	0	0	0	0	0	0	0	0.000654236	0	0
c__Actinobacteria;o__Actinomycetales;f__Microbacteriaceae;g__Agromyces	0	0	0	0.000466926	0	0	3.62004e-05	0	0	0	0	0	0	0	0	0	0	0	0	0	0	0	0	0
c__Actinobacteria;o__Actinomycetales;f__Microbacteriaceae;g__Candidatus Aquiluna	0	0	0	0	0	0	0	0	0	0	0	0	0	0	0	0	0	0	0	0	0.000784929	0	0	0
c__Actinobacteria;o__Actinomycetales;f__Microbacteriaceae;g__Microbacterium	0.000462749	0	0	0.000155642	0	0	0	0	0	0	0	0	0	0	0	0	0	0	0	0	0	0	0	0
c__Actinobacteria;o__Actinomycetales;f__Micrococcaceae;g__Kocuria	0	0	0	0	0	0	0	0	0	0	0	0	0	0	0	0	0	0	0.000706215	0	0	0	0	0
c__Actinobacteria;o__Actinomycetales;f__Micrococcaceae;g__Micrococcus	0	0	0	0	0	0	0	0	0	0	0	0	0	0	0	0	0	0	0	0	0	0	0	0.000207383
c__Actinobacteria;o__Actinomycetales;f__Micrococcaceae;Other	0	0	0	0.000155642	0	0	7.24008e-05	0	0	0	0	0	0	0	0	0	0	0	0	0	0	0	0	0
c__Coriobacteriia;o__Coriobacteriales;f__Coriobacteriaceae	0	0	0.000283809	0	0	0	0	0	0	0	0	0	0	0	0	0	0	0	0	0	0	0	0	0
c__Coriobacteriia;o__Coriobacteriales;f__Coriobacteriaceae;g__Collinsella	0	0	0	0	0	0	0	0	0	0	0	0	0	0	0	0	0	0	0	0	0	0.000490677	0	0
c__Rubrobacteria;o__Rubrobacterales;f__Rubrobacteraceae;g__Rubrobacter	0	0	0	0	0	0	0	0	0	0	0	0	0	0	0	0	0	0	0	0	0	0	0	0.000207383
c__[Fimbriimonadia];o__[Fimbriimonadales];f__[Fimbriimonadaceae];g__Fimbriimonas	0.000138825	0	0.000283809	0.000155642	0	0	3.62004e-05	0	0	0	0	0	0	0	0	0	0	0	0	0	0	0.000981354	0	0
c__[Saprospirae];o__[Saprospirales];f__Chitinophagaceae;g__Sediminibacterium	0.000370199	0	0	0.00373541	0	0	0	0.000575871	0	0	0	0	0	0	0	0	0	8.36284e-05	0	0	0	0.00310762	0	0
c__Bacteroidia;o__Bacteroidales;f__[Barnesiellaceae]	0.00236002	0	0	0	0	0	3.62004e-05	0	0	0	0	0	0	0	0	0	0	0	0.00353107	0	0	0	0	0
c__Bacteroidia;o__Bacteroidales;f__[Paraprevotellaceae];g__Paraprevotella	0.000416474	0	0	0	0	0	0	0	0	0	0	0	0	0	0	0	0	0	0	0	0	0.00343474	0	0
c__Bacteroidia;o__Bacteroidales;f__Porphyromonadaceae;g__Parabacteroides	0.00879223	0	0	0	0	0	3.62004e-05	0	0	0	0	0	0	0	0	0	0	0	0	0	0	0.00163559	0	0
c__Bacteroidia;o__Bacteroidales;f__Rikenellaceae	0.009764	0	0	0	0	0	0	0	0	0	0	0	0	0	0	0	0	0	0.00176554	0	0	0.000817795	0	0
c__Flavobacteriia;o__Flavobacteriales;f__[Weeksellaceae];g__Chryseobacterium	0.000416474	0	0	0	0	0	0	0	0	0	0	0	0	0	0	0	0	0	0	0	0	0	0	0
c__Flavobacteriia;o__Flavobacteriales;f__[Weeksellaceae];g__Cloacibacterium	0	0	0	0	0	0.000377786	0	0	0	0	0	0	0	0	0	0	0	0	0	0	0	0	0	0
c__Flavobacteriia;o__Flavobacteriales;f__Flavobacteriaceae	0	0	0	0	0	0	0	0.000287936	0	0	0	0	0	0	0	0	0	0	0	0	0	0	0	0
c__Flavobacteriia;o__Flavobacteriales;f__Flavobacteriaceae;g__Flavobacterium	0	0	0	0	0	0	0.000108601	0	0	0	0	0	0	0	0	0	0	0	0	0	0	0	0	0
c__Sphingobacteriia;o__Sphingobacteriales	0	0	0	0	0	0.00113336	0	0	0	0	0	0	0	0	0	0	0	0	0	0	0	0	0	0
c__Anaerolineae;o__Anaerolineales;f__Anaerolinaceae;g__SHD-231	0	0	0	0	0	0	0	0.000287936	0	0	0	0	0	0	0	0	0	0	0	0	0	0	0	0.000103691
c__4C0d-2;o__YS2	0	0	0	0	0	0	0	0	0	0	0	0	0	0	0	0	0	0	0	0	0	0.00130847	0	0
c__Chloroplast;o__Streptophyta	0	0	0	0	0	0	0	0	0.00195625	0	0	0	0	0	0	0	0	0	0.000353107	0	0	0.000163559	0.00607533	0
c__Bacilli;o__Bacillales	0.000740398	0	0	0	0	0	0	0	0	0	0	0	0	0	0	0	0	0	0	0	0	0	0	0
c__Bacilli;o__Bacillales;f__Bacillaceae;g__Anoxybacillus	0.000462749	0	0	0	0	0	0	0	0	0	0	0	0	0	0	0	0	0	0	0	0	0	0	0.000622148
c__Bacilli;o__Bacillales;f__Bacillaceae;g__Bacillus	0	0	0	0	0	0	0	0	0	0	0.000513413	0	0	0	0	0	0	0	0	0	0	0	0	0
c__Bacilli;o__Bacillales;f__Paenibacillaceae;g__Paenibacillus	0	0	0.000425713	0	0	0	0	0	0	0	0	0	0	0	0	0	0	0	0	0	0	0	0	0
c__Bacilli;o__Bacillales;f__Planococcaceae	0	0	0	0	0	0	0.000325804	0	0	0	0	0	0	0	0	0	0	0	0	0	0	0	0	0
c__Bacilli;o__Lactobacillales;f__Aerococcaceae;g__Aerococcus	0	0	0	0	0	0	0	0	0	0	0	0	0	0	0	0	0	0	0	0	0	0	0.0072904	0
c__Bacilli;o__Lactobacillales;f__Aerococcaceae;Other	0	0	0.00397332	0.000311284	0.000115848	0.000188893	0	0	0	0	0.000256706	0	0	0.000265851	0	0	0	0	0	0	0	0	0	0.00103691
c__Bacilli;o__Lactobacillales;f__Enterococcaceae;g__Enterococcus	0	0	0	0	0	0	0	0	0	0	0	0	0	0	0	0	0	0	0.00317797	0	0	0	0	0
c__Bacilli;o__Lactobacillales;f__Enterococcaceae;g__Vagococcus	0	0	0	0	0.000810936	0	0	0	0	0	0	0	0	0	0	0	0	0	0	0	0	0	0	0
c__Bacilli;o__Lactobacillales;f__Lactobacillaceae	0	0	0	0	0	0.00245561	0	0	0	0	0	0	0	0	0	0	0	0	0	0	0	0	0	0
c__Bacilli;o__Lactobacillales;Other;Other	0.000323924	0	0	0.000311284	0	0	0	0	0.00106705	0	0	0	0	0	0	0.000237417	0	0	0.000706215	0	0	0	0.00121507	0
c__Bacilli;o__Turicibacterales;f__Turicibacteraceae;g__Turicibacter	0	0	0	0	0	0	0	0	0	0	0	0	0	0	0	0	0	5.57522e-05	0	0	0	0.000490677	0	0
c__Clostridia;o__Clostridiales;f__[Tissierellaceae];g__Finegoldia	0	0	0	0.00077821	0	0	0	0	0	0	0	0	0	0	0	0	0	0	0	0	0	0	0	0
c__Clostridia;o__Clostridiales;f__[Tissierellaceae];g__Peptoniphilus	0	0	0	0	0	0	0	0	0	0	0	0	0	0	0	0	0	0	0	0	0	0.0035983	0	0
c__Clostridia;o__Clostridiales;f__Christensenellaceae	0	0	0	0	0	0	0	0	0	0	0	0	0	0	0	0	0	0	0.00105932	0	0	0	0	0
c__Clostridia;o__Clostridiales;f__Clostridiaceae	0	0	0	0	0	0	0	0	0	0	0	0	0	0	0	0	0	0	0	0	0	0	0	0.000414766
c__Clostridia;o__Clostridiales;f__Clostridiaceae;g__Clostridium	0	0	0.000283809	0	0	0	0	0	0	0	0	0	0	0	0	0	0	0	0.00176554	0	0	0.00163559	0	0
c__Clostridia;o__Clostridiales;f__Clostridiaceae;g__SMB53	0	0	0	0	0	0	0	0	0	0	0	0	0	0	0	0	0	0	0	0	0	0.00114491	0	0
c__Clostridia;o__Clostridiales;f__Clostridiaceae;Other	0	0	0	0	0	0	0	0	0	0	0	0	0	0	0	0	0	0	0.00388418	0	0	0.000654236	0	0
c__Clostridia;o__Clostridiales;f__Lachnospiraceae;g__Coprococcus	0.000971772	0	0.000567617	0	0	0	0	0	0	0	0.000128353	0	0	0	0	0.000237417	0	0	0.000353107	0	0	0	0.000607533	0.000207383
c__Clostridia;o__Clostridiales;f__Lachnospiraceae;g__Lachnospira	0	0	0	0	0	0	0	0.000863807	0	0.000480538	0	0	0	0	0	0	0	0	0.000706215	0	0	0	0	0
c__Clostridia;o__Clostridiales;f__Lachnospiraceae;g__Roseburia	4.62749e-05	0	0	0	0	0	0	0.000143968	0	0	0	0	0	0	0	0	0	0	0	0	0	0	0	0
c__Clostridia;o__Clostridiales;f__Lachnospiraceae;g__Shuttleworthia	0	0	0	0	0	0.000188893	0	0	0	0	0.000128353	0	0	0	0	0	0	0	0	0	0	0	0	0
c__Clostridia;o__Clostridiales;f__Peptococcaceae;g__Peptococcus	0	0	0.00141904	0	0.000347544	0	0	0.00417506	0	0.000480538	0.0019253	0	0	0	0	0	0	0.000223009	0	0	0.00313972	0	0	0.000829531
c__Clostridia;o__Clostridiales;f__Peptostreptococcaceae	0	0	0.00525046	0.000311284	0	0	0	0.00691045	0	0.00144161	0	0	0	0	0	0	0	0.000446018	0.00141243	0	0.000784929	0	0	0
c__Clostridia;o__Clostridiales;f__Ruminococcaceae	0.0150856	0	0.00297999	0.00108949	0	0	0	0	0	0.00336377	0	0	0	0	0	0	0	2.78761e-05	0.0289548	0	0	0.0199542	0.0054678	0.000207383
c__Clostridia;o__Clostridiales;f__Ruminococcaceae;g__Oscillospira	0.00620083	0	0	0	0	0	0	0	0	0	0	0	0	0	0	0	0	0	0.000353107	0	0	0.00147203	0	0
c__Clostridia;o__Clostridiales;f__Ruminococcaceae;g__Ruminococcus	0.000138825	0	0	0	0	0	0	0	0	0	0	0	0	0	0	0	0	0	0.00529661	0	0	0.00310762	0	0
c__Clostridia;o__Clostridiales;f__Ruminococcaceae;Other	0	0	0	0	0	0	0	0	0	0	0	0	0	0	0	0	0	0	0	0	0	0.00228983	0	0
c__Clostridia;o__Clostridiales;f__Veillonellaceae	0	0	0	0.000311284	0	0.000188893	0	0	0	0.000961076	0	0	0	0	0	0	0	0	0	0	0	0	0	0
c__Clostridia;o__Clostridiales;f__Veillonellaceae;g__Acidaminococcus	0.00448866	0	0	0	0	0	0	0	0	0	0	0	0	0	0	0.00166192	0	0	0	0	0	0	0	0
c__Clostridia;o__Clostridiales;f__Veillonellaceae;g__Phascolarctobacterium	0.00185099	0	0	0	0	0	0	0	0	0	0	0	0	0	0	0	0	0	0	0	0	0	0	0
c__Clostridia;o__Clostridiales;f__Veillonellaceae;g__Schwartzia	0	0	0	0	0	0	0	0	0	0	0	0	0	0	0	0	0	0	0	0	0.000392465	0	0	0.000103691
c__Erysipelotrichi;o__Erysipelotrichales;f__Erysipelotrichaceae	0.000277649	0	0.000425713	0	0	0	0	0	0	0	0	0	0	0	0	0.000474834	0	5.57522e-05	0.00423729	0	0	0.0117763	0	0.000414766
c__Erysipelotrichi;o__Erysipelotrichales;f__Erysipelotrichaceae;g__[Eubacterium]	0	0	0	0	0	0	0	0	0	0	0	0	0	0	0	0	0	0	0	0	0	0.000490677	0	0
c__Erysipelotrichi;o__Erysipelotrichales;f__Erysipelotrichaceae;g__Holdemania	0.000832948	0	0	0	0	0	0	0	0	0	0	0	0	0	0	0	0	0	0	0	0	0	0	0
c__Erysipelotrichi;o__Erysipelotrichales;f__Erysipelotrichaceae;g__Sharpea	0	0	0	0	0	0	0	0	0	0	0	0	0	0	0	0	0	0.000585398	0	0	0	0	0	0
c__Fusobacteriia;o__Fusobacteriales;f__Leptotrichiaceae	0	0	0	0.0077821	0	0.000377786	0	0.00129571	0	0	0	0	0	0	0	0	0	0.00331726	0	0	0	0	0	0
c__Alphaproteobacteria;o__Caulobacterales;f__Caulobacteraceae	0.000925497	0	0	0.00108949	0	0	0.000181002	0	0	0	0.000128353	0	0	0	0	0	0	0	0	0	0	0.000654236	0	0
c__Alphaproteobacteria;o__Caulobacterales;f__Caulobacteraceae;g__Brevundimonas	0	0	0	0	0	0	0	0	0.000177841	0	0	0	0	0	0	0	0	0	0.00105932	0	0.00117739	0	0.000607533	0.000103691
c__Alphaproteobacteria;o__RF32	0.00296159	0	0	0	0	0	0	0	0	0	0	0	0	0	0	0	0	0	0	0	0	0	0	0
c__Alphaproteobacteria;o__Rhizobiales;f__Bradyrhizobiaceae	0.000971772	0	0	0.000933852	0	0	7.24008e-05	0.000575871	0	0	0	0	0	0	0	0	0	0	0.00247175	0	0	0.00588813	0.000607533	0
c__Alphaproteobacteria;o__Rhizobiales;f__Methylobacteriaceae;g__Methylobacterium	0	0	0	0	0	0	0	0	0	0	0	0	0	0	0	0	0	0	0	0	0	0.00523389	0	0
c__Alphaproteobacteria;o__Rhodobacterales;f__Rhodobacteraceae;g__Paracoccus	0	0	0	0	0	0	0	0	0	0	0	0	0	0	0	0	0	0.000139381	0	0	0	0	0	0
c__Alphaproteobacteria;o__Rickettsiales	0	0	0	0	0	0	0	0	0.000177841	0	0	0	0	0	0	0.000237417	0	0	0	0	0	0	0	0
c__Alphaproteobacteria;o__Rickettsiales;f__mitochondria;Other	0	0	0	0	0	0	0	0	0	0	0	0	0	0.000398777	0	0	0	0.000808407	0	0	0	0	0	0
c__Alphaproteobacteria;o__Sphingomonadales	0.000185099	0	0	0	0	0	7.24008e-05	0	0	0	0	0	0	0	0	0	0	0	0	0	0	0	0	0
c__Alphaproteobacteria;o__Sphingomonadales;f__Sphingomonadaceae	0.00101805	0	0	0.00171206	0	0	3.62004e-05	0	0.000355682	0	0	0	0	0	0	0	0	0	0.00141243	0	0	0.000817795	0	0
c__Alphaproteobacteria;o__Sphingomonadales;f__Sphingomonadaceae;g__Blastomonas	0	0	0	0	0	0	0	0	0.000711364	0	0	0	0	0	0	0	0	0	0	0	0	0	0	0
c__Alphaproteobacteria;o__Sphingomonadales;f__Sphingomonadaceae;g__Novosphingobium	0.000647848	0	0	0	0.000926784	0.000755572	0	0	0	0	0	0	0	0	0	0	0	0	0	0	0	0	0	0
c__Alphaproteobacteria;o__Sphingomonadales;f__Sphingomonadaceae;g__Sphingomonas	0.00171217	0	0.000141904	0.0108949	0	0.000188893	0.000398204	0	0.000533523	0	0.002182	0	0	0	0	0	0	8.36284e-05	0.000706215	0	0	0.0063788	0.0018226	0
c__Betaproteobacteria	0	0	0	0	0	0.000566679	0	0	0	0	0	0	0	0	0	0	0	0	0	0	0	0.000163559	0	0
c__Betaproteobacteria;o__Burkholderiales;f__Alcaligenaceae;g__Sutterella	0.00430356	0	0	0	0	0	0	0	0	0	0	0	0	0	0	0	0	0	0.00423729	0	0	0	0	0.000207383
c__Betaproteobacteria;o__Burkholderiales;f__Comamonadaceae;g__Tepidimonas	0	0	0.000141904	0	0	0	0	0	0	0	0	0	0	0	0	0	0	0	0	0	0	0	0.00425273	0.000103691
c__Betaproteobacteria;o__Burkholderiales;f__Comamonadaceae;g__Variovorax	0	0	0	0.000311284	0	0	0	0	0	0	0	0	0	0	0	0	0	0	0	0	0	0	0	0
c__Betaproteobacteria;o__Burkholderiales;f__Oxalobacteraceae	9.25497e-05	0	0	0	0	0	0	0	0.000177841	0	0	0	0	0	0	0	0	0	0	0	0	0	0	0
c__Betaproteobacteria;o__Burkholderiales;f__Oxalobacteraceae;g__Ralstonia	0	0	0	0.0150973	0	0	0	0	0	0	0.000128353	0	0	0	0	0	0	0	0.00600282	0	0	0.000654236	0.00486027	0
c__Betaproteobacteria;o__Procabacteriales;f__Procabacteriaceae	0.000647848	0	0.000141904	0	0.00301205	0	0	0	0	0	0.000513413	0	0	0	0	0	0	0	0.000706215	0	0.000392465	0	0	0
c__Betaproteobacteria;o__Rhodocyclales;f__Rhodocyclaceae;g__Propionivibrio	0	0	0.000283809	0	0	0	0	0	0	0	0	0	0	0	0	0	0	0	0	0	0	0	0	0
c__Deltaproteobacteria;o__MIZ46	0	0	0	0	0	0	0	0	0	0	0	0	0	0	0	0	0	0	0	0	0	0.000654236	0	0
c__Deltaproteobacteria;o__Myxococcales	0.00175845	0	0	0.0029572	0	0	0.000108601	0	0.000177841	0	0	0	0	0	0	0	0	0	0	0	0	0	0	0
c__Deltaproteobacteria;o__Myxococcales;f__0319-6G20	0.000138825	0	0.00099333	0.00077821	0	0	3.62004e-05	0	0	0	0	0	0	0	0	0	0	0	0	0	0	0	0.00121507	0
c__Deltaproteobacteria;o__Myxococcales;f__OM27	0	0	0	0	0	0	0	0	0.000355682	0	0	0	0	0	0	0	0	0	0	0	0	0	0	0
c__Gammaproteobacteria;o__Alteromonadales;f__[Chromatiaceae]	0	0.000756239	0	0	0	0	0	0	0	0	0	0	0	0	0	0	0	0	0	0	0	0	0	0
c__Gammaproteobacteria;o__Alteromonadales;f__Psychromonadaceae;g__Psychromonas	0	0	0	0	0	0	0	0	0	0	0	0	0	0	0	0	0	0	0	0	0.00117739	0	0.00121507	0
c__Gammaproteobacteria;o__Oceanospirillales;f__Oceanospirillaceae;g__Marinomonas	0	0	0	0.00140078	0	0	0.000325804	0	0.000711364	0	0	0	0	0	0	0	0	0	0.00247175	0	0	0.00179915	0	0
c__Gammaproteobacteria;o__Pasteurellales;f__Pasteurellaceae;Other	0	0	0	0	0	0.000755572	0	0	0	0.00240269	0	0	0	0	0	0	0	0	0	0	0	0	0	0
c__Gammaproteobacteria;o__Pseudomonadales;f__Moraxellaceae;g__Enhydrobacter	0.00124942	0	0	0.00233463	0	0	0.000434405	0	0.000355682	0	0	0	0	0	0	0	0	0	0.000706215	0	0.000784929	0.00441609	0.00121507	0.000933223
c__Gammaproteobacteria;o__Pseudomonadales;f__Moraxellaceae;g__Moraxella	0	0	0	0	0	0	0	0.0858048	0	0.00384431	0	0	0	0	0	0	0	0	0.000706215	0	0	0	0	0.000311074
c__Gammaproteobacteria;o__Pseudomonadales;f__Moraxellaceae;g__Perlucidibaca	0	0	0	0	0	0	0	0.000287936	0	0	0	0	0	0	0	0	0	0	0	0	0	0	0	0
c__Gammaproteobacteria;o__PYR10d3	0	0	0	0	0	0	0	0	0.000889205	0	0	0	0	0	0	0	0	0	0	0	0	0	0	0
c__Gammaproteobacteria;o__Xanthomonadales;f__Sinobacteraceae;g__Hydrocarboniphaga	0	0	0	0.000622568	0	0.000188893	0	0	0	0	0	0	0	0	0	0	0	0	0	0	0	0	0	0
c__Gammaproteobacteria;o__Xanthomonadales;f__Xanthomonadaceae;g__Pseudoxanthomonas	0	0	0	0	0	0	0	0	0	0.000961076	0.00141189	0	0	0	0	0	0	0	0	0	0	0	0	0
c__Gammaproteobacteria;o__Xanthomonadales;f__Xanthomonadaceae;Other	0.000416474	0	0	0	0	0	7.24008e-05	0	0	0	0	0	0	0	0	0	0	0	0	0	0	0	0	0
c__VHS-B5-50	0	0	0	0	0	0	0	0	0.00231193	0	0	0	0	0	0	0	0	0	0	0	0	0	0	0
c__Mollicutes;o__RF39	0	0	0	0	0	0	0	0	0	0	0	0	0	0	0	0	0	0	0.00247175	0	0	0	0	0
c__TM7-3;o__I025;f__Rs-045	0	0	0.000141904	0	0	0.000377786	0.000144802	0	0	0	0	0	0	0	0	0	0	0	0	0	0	0	0	0

## Sheet: raw_counts
	HP -	HP -	HP +	HP -	HP -	HP -	HP +	HP -	HP -	HP +	HP -	HP +	HP -	HP +	HP -	HP +	HP +	HP +	HP -	HP +	HP -	HP -	HP -	HP -
taxonomy	PPI01	PPI02	PPI03	PPI04	PPI05	PPI06	PPI07	PPI08	PPI09	PPI10	PPI11	PPI12	S01	S02	S03	S04	S05	S06	S07	S08	S09	S10	S11	S12
k__Bacteria;p__[Thermi];c__Deinococci;o__Thermales;f__Thermaceae;g__Meiothermus	0	0	0	0	0	0	0	0	0	0	0	0	0	0	0	0	0	0	0	0	0	2	0	0	2
k__Bacteria;p__Acidobacteria;c__Solibacteres;o__Solibacterales;f__;g__	2	0	0	0	0	0	1	0	0	0	0	0	0	0	0	0	0	0	0	0	0	0	0	0	3
k__Bacteria;p__Actinobacteria;c__Actinobacteria;o__Actinomycetales;f__;g__	10	0	2	2	0	0	0	0	0	0	2	0	0	0	0	0	0	0	0	0	0	0	0	0	16
k__Bacteria;p__Actinobacteria;c__Actinobacteria;o__Actinomycetales;f__Actinomycetaceae;g__Actinomyces	60	26	9	150	139	60	27	11	62	102	85	1	5	52	39	12	4	596	8	8	5	59	1	119	1640
k__Bacteria;p__Actinobacteria;c__Actinobacteria;o__Actinomycetales;f__Actinomycetaceae;g__Mobiluncus	0	0	0	0	3	0	0	0	0	1	0	0	0	0	1	0	0	0	0	0	0	0	0	1	6
k__Bacteria;p__Actinobacteria;c__Actinobacteria;o__Actinomycetales;f__Brevibacteriaceae;g__Brevibacterium	0	0	0	0	0	0	0	0	0	0	0	0	0	0	0	0	0	0	0	0	0	2	0	0	2
k__Bacteria;p__Actinobacteria;c__Actinobacteria;o__Actinomycetales;f__Corynebacteriaceae;g__Corynebacterium	14	3	1	45	2	0	11	6	6	0	2	0	1	5	41	0	2	10	5	0	0	15	3	5	177
k__Bacteria;p__Actinobacteria;c__Actinobacteria;o__Actinomycetales;f__Intrasporangiaceae;g__Janibacter	0	0	0	2	0	0	0	0	0	0	0	0	0	0	0	0	0	0	0	0	0	4	0	0	6
k__Bacteria;p__Actinobacteria;c__Actinobacteria;o__Actinomycetales;f__Microbacteriaceae;g__Agromyces	0	0	0	3	0	0	1	0	0	0	0	0	0	0	0	0	0	0	0	0	0	0	0	0	4
k__Bacteria;p__Actinobacteria;c__Actinobacteria;o__Actinomycetales;f__Microbacteriaceae;g__Candidatus Aquiluna	0	0	0	0	0	0	0	0	0	0	0	0	0	0	0	0	0	0	0	0	2	0	0	0	2
k__Bacteria;p__Actinobacteria;c__Actinobacteria;o__Actinomycetales;f__Microbacteriaceae;g__Microbacterium	10	0	0	1	0	0	0	0	0	0	0	0	0	0	0	0	0	0	0	0	0	0	0	0	11
k__Bacteria;p__Actinobacteria;c__Actinobacteria;o__Actinomycetales;f__Micrococcaceae;g__Kocuria	0	0	0	0	0	0	0	0	0	0	0	0	0	0	0	0	0	0	2	0	0	0	0	0	2
k__Bacteria;p__Actinobacteria;c__Actinobacteria;o__Actinomycetales;f__Micrococcaceae;g__Micrococcus	0	0	0	0	0	0	0	0	0	0	0	0	0	0	0	0	0	0	0	0	0	0	0	2	2
k__Bacteria;p__Actinobacteria;c__Actinobacteria;o__Actinomycetales;f__Micrococcaceae;g__Rothia	9	0	4	8	0	10	5	1	5	4	5	0	2	0	2	1	1	32	1	0	1	3	0	0	94
k__Bacteria;p__Actinobacteria;c__Actinobacteria;o__Actinomycetales;f__Micrococcaceae;Other	0	0	0	1	0	0	2	0	0	0	0	0	0	0	0	0	0	0	0	0	0	0	0	0	3
k__Bacteria;p__Actinobacteria;c__Actinobacteria;o__Actinomycetales;f__Propionibacteriaceae;g__Propionibacterium	43	15	4	116	67	3	15	5	18	0	19	4	5	0	20	1	10	10	11	1	1	38	22	9	437
k__Bacteria;p__Actinobacteria;c__Coriobacteriia;o__Coriobacteriales;f__Coriobacteriaceae;g__	0	0	2	0	0	0	0	0	0	0	0	0	0	0	0	0	0	0	0	0	0	0	0	0	2
k__Bacteria;p__Actinobacteria;c__Coriobacteriia;o__Coriobacteriales;f__Coriobacteriaceae;g__Atopobium	8	0	3	2	7	6	6	0	0	4	5	2	3	8	12	1	0	59	0	0	1	0	2	16	145
k__Bacteria;p__Actinobacteria;c__Coriobacteriia;o__Coriobacteriales;f__Coriobacteriaceae;g__Collinsella	0	0	0	0	0	0	0	0	0	0	0	0	0	0	0	0	0	0	0	0	0	3	0	0	3
k__Bacteria;p__Actinobacteria;c__Rubrobacteria;o__Rubrobacterales;f__Rubrobacteraceae;g__Rubrobacter	0	0	0	0	0	0	0	0	0	0	0	0	0	0	0	0	0	0	0	0	0	0	0	2	2
k__Bacteria;p__Armatimonadetes;c__[Fimbriimonadia];o__[Fimbriimonadales];f__[Fimbriimonadaceae];g__Fimbriimonas	3	0	2	1	0	0	1	0	0	0	0	0	0	0	0	0	0	0	0	0	0	6	0	0	13
k__Bacteria;p__Bacteroidetes;c__[Saprospirae];o__[Saprospirales];f__Chitinophagaceae;g__Sediminibacterium	8	0	0	24	0	0	0	4	0	0	0	0	0	0	0	0	0	3	0	0	0	19	0	0	58
k__Bacteria;p__Bacteroidetes;c__[Saprospirae];o__[Saprospirales];f__Saprospiraceae;g__	0	0	0	0	0	0	0	0	0	0	0	0	3	0	0	0	0	0	1	0	0	0	0	0	4
k__Bacteria;p__Bacteroidetes;c__Bacteroidia;o__Bacteroidales;f__;g__	0	0	0	4	1	1	0	6	0	0	0	0	0	0	2	3	0	1	0	0	0	0	0	0	18
k__Bacteria;p__Bacteroidetes;c__Bacteroidia;o__Bacteroidales;f__[Barnesiellaceae];g__	51	0	0	0	0	0	1	0	0	0	0	0	0	0	0	0	0	0	10	0	0	0	0	0	62
k__Bacteria;p__Bacteroidetes;c__Bacteroidia;o__Bacteroidales;f__[Odoribacteraceae];g__Odoribacter	7	0	3	0	0	0	0	0	0	0	0	0	0	0	0	0	2	0	9	0	0	0	0	0	21
k__Bacteria;p__Bacteroidetes;c__Bacteroidia;o__Bacteroidales;f__[Paraprevotellaceae];g__[Prevotella]	561	273	289	616	439	272	16	758	970	109	721	40	177	662	66	49	15	1645	35	102	408	240	181	786	9430
k__Bacteria;p__Bacteroidetes;c__Bacteroidia;o__Bacteroidales;f__[Paraprevotellaceae];g__Paraprevotella	9	0	0	0	0	0	0	0	0	0	0	0	0	0	0	0	0	0	0	0	0	21	0	0	30
k__Bacteria;p__Bacteroidetes;c__Bacteroidia;o__Bacteroidales;f__Bacteroidaceae;g__Bacteroides	681	0	0	0	0	0	2	0	0	0	0	0	0	0	7	0	0	9	61	0	13	24	0	13	810
k__Bacteria;p__Bacteroidetes;c__Bacteroidia;o__Bacteroidales;f__BS11;g__	0	0	0	0	0	0	0	0	0	0	19	0	0	0	3	0	0	0	0	0	0	0	0	0	22
k__Bacteria;p__Bacteroidetes;c__Bacteroidia;o__Bacteroidales;f__Porphyromonadaceae;g__Paludibacter	0	0	0	1	0	0	0	5	17	1	0	0	3	0	0	0	0	0	1	0	1	0	0	0	29
k__Bacteria;p__Bacteroidetes;c__Bacteroidia;o__Bacteroidales;f__Porphyromonadaceae;g__Parabacteroides	190	0	0	0	0	0	1	0	0	0	0	0	0	0	0	0	0	0	0	0	0	10	0	0	201
k__Bacteria;p__Bacteroidetes;c__Bacteroidia;o__Bacteroidales;f__Porphyromonadaceae;g__Porphyromonas	2832	277	575	78	305	70	19	770	59	95	453	14	311	292	37	82	117	1225	140	8	181	51	11	380	8382
k__Bacteria;p__Bacteroidetes;c__Bacteroidia;o__Bacteroidales;f__Porphyromonadaceae;g__Tannerella	26	21	3	21	1	6	10	12	14	0	6	0	7	0	7	0	3	6	4	0	5	1	0	14	167
k__Bacteria;p__Bacteroidetes;c__Bacteroidia;o__Bacteroidales;f__Prevotellaceae;g__Prevotella	1119	839	383	768	1872	770	673	722	2003	286	2265	305	1526	167	1678	486	149	3527	321	158	593	599	476	4127	25812
k__Bacteria;p__Bacteroidetes;c__Bacteroidia;o__Bacteroidales;f__Rikenellaceae;g__	211	0	0	0	0	0	0	0	0	0	0	0	0	0	0	0	0	0	5	0	0	5	0	0	221
k__Bacteria;p__Bacteroidetes;c__Bacteroidia;o__Bacteroidales;f__S24-7;g__	0	0	0	0	0	0	0	0	0	0	0	0	0	0	1	0	0	0	0	0	0	0	0	1	2
k__Bacteria;p__Bacteroidetes;c__Flavobacteriia;o__Flavobacteriales;f__[Weeksellaceae];g__	55	13	14	8	21	23	0	13	0	2	10	2	5	63	1	1	0	19	2	0	0	0	0	9	261
k__Bacteria;p__Bacteroidetes;c__Flavobacteriia;o__Flavobacteriales;f__[Weeksellaceae];g__Chryseobacterium	9	0	0	0	0	0	0	0	0	0	0	0	0	0	0	0	0	0	0	0	0	0	0	0	9
k__Bacteria;p__Bacteroidetes;c__Flavobacteriia;o__Flavobacteriales;f__[Weeksellaceae];g__Cloacibacterium	0	0	0	0	0	2	0	0	0	0	0	0	0	0	0	0	0	0	0	0	0	0	0	0	2
k__Bacteria;p__Bacteroidetes;c__Flavobacteriia;o__Flavobacteriales;f__Flavobacteriaceae;g__	0	0	0	0	0	0	0	2	0	0	0	0	0	0	0	0	0	0	0	0	0	0	0	0	2
k__Bacteria;p__Bacteroidetes;c__Flavobacteriia;o__Flavobacteriales;f__Flavobacteriaceae;g__Capnocytophaga	423	77	41	13	54	12	16	91	12	4	10	0	7	6	21	2	10	38	0	0	12	0	0	52	901
k__Bacteria;p__Bacteroidetes;c__Flavobacteriia;o__Flavobacteriales;f__Flavobacteriaceae;g__Flavobacterium	0	0	0	0	0	0	3	0	0	0	0	0	0	0	0	0	0	0	0	0	0	0	0	0	3
k__Bacteria;p__Bacteroidetes;c__Sphingobacteriia;o__Sphingobacteriales;f__;g__	0	0	0	0	0	6	0	0	0	0	0	0	0	0	0	0	0	0	0	0	0	0	0	0	6
k__Bacteria;p__Bacteroidetes;c__Sphingobacteriia;o__Sphingobacteriales;f__Sphingobacteriaceae;g__Pedobacter	9	0	6	32	0	0	0	0	0	0	2	0	8	0	0	0	0	0	1	0	0	11	0	0	69
k__Bacteria;p__Chloroflexi;c__Anaerolineae;o__Anaerolineales;f__Anaerolinaceae;g__SHD-231	0	0	0	0	0	0	0	2	0	0	0	0	0	0	0	0	0	0	0	0	0	0	0	1	3
k__Bacteria;p__Cyanobacteria;c__4C0d-2;o__YS2;f__;g__	0	0	0	0	0	0	0	0	0	0	0	0	0	0	0	0	0	0	0	0	0	8	0	0	8
k__Bacteria;p__Cyanobacteria;c__Chloroplast;o__Streptophyta;f__;g__	0	0	0	0	0	0	0	0	11	0	0	0	0	0	0	0	0	0	1	0	0	1	10	0	23
k__Bacteria;p__Elusimicrobia;c__Elusimicrobia;o__Elusimicrobiales;f__;g__	0	0	0	0	0	0	0	1	0	0	0	0	1	0	0	0	0	0	0	0	0	0	10	0	12
k__Bacteria;p__Firmicutes;c__Bacilli;o__Bacillales;f__;g__	16	0	0	0	0	0	0	0	0	0	0	0	0	0	0	0	0	0	0	0	0	0	0	0	16
k__Bacteria;p__Firmicutes;c__Bacilli;o__Bacillales;f__Bacillaceae;g__Anoxybacillus	10	0	0	0	0	0	0	0	0	0	0	0	0	0	0	0	0	0	0	0	0	0	0	6	16
k__Bacteria;p__Firmicutes;c__Bacilli;o__Bacillales;f__Bacillaceae;g__Bacillus	0	0	0	0	0	0	0	0	0	0	4	0	0	0	0	0	0	0	0	0	0	0	0	0	4
k__Bacteria;p__Firmicutes;c__Bacilli;o__Bacillales;f__Paenibacillaceae;g__Paenibacillus	0	0	3	0	0	0	0	0	0	0	0	0	0	0	0	0	0	0	0	0	0	0	0	0	3
k__Bacteria;p__Firmicutes;c__Bacilli;o__Bacillales;f__Planococcaceae;g__	0	0	0	0	0	0	9	0	0	0	0	0	0	0	0	0	0	0	0	0	0	0	0	0	9
k__Bacteria;p__Firmicutes;c__Bacilli;o__Bacillales;f__Staphylococcaceae;g__Staphylococcus	49	35	4	29	2	0	8	1	22	0	6	4	10	8	9	0	1	1	10	0	1	1	28	7	236
k__Bacteria;p__Firmicutes;c__Bacilli;o__Gemellales;f__Gemellaceae;g__	796	52	204	50	71	67	3835	53	12	50	94	4	10	226	32	35	24	229	40	3	3	27	9	123	6049
k__Bacteria;p__Firmicutes;c__Bacilli;o__Lactobacillales;f__Aerococcaceae;g__Aerococcus	0	0	0	0	0	0	0	0	0	0	0	0	0	0	0	0	0	0	0	0	0	0	12	0	12
k__Bacteria;p__Firmicutes;c__Bacilli;o__Lactobacillales;f__Aerococcaceae;g__Alloiococcus	0	0	2	0	0	0	0	0	0	0	0	0	3	0	0	0	0	0	14	0	1	41	0	2	63
k__Bacteria;p__Firmicutes;c__Bacilli;o__Lactobacillales;f__Aerococcaceae;Other	0	0	28	2	1	1	0	0	0	0	2	0	0	2	0	0	0	0	0	0	0	0	0	10	46
k__Bacteria;p__Firmicutes;c__Bacilli;o__Lactobacillales;f__Carnobacteriaceae;g__Granulicatella	184	127	151	185	124	231	49	61	112	137	70	13	18	103	31	27	22	217	14	7	18	19	0	194	2114
k__Bacteria;p__Firmicutes;c__Bacilli;o__Lactobacillales;f__Enterococcaceae;g__Enterococcus	0	0	0	0	0	0	0	0	0	0	0	0	0	0	0	0	0	0	9	0	0	0	0	0	9
k__Bacteria;p__Firmicutes;c__Bacilli;o__Lactobacillales;f__Enterococcaceae;g__Vagococcus	0	0	0	0	7	0	0	0	0	0	0	0	0	0	0	0	0	0	0	0	0	0	0	0	7
k__Bacteria;p__Firmicutes;c__Bacilli;o__Lactobacillales;f__Lactobacillaceae;g__	0	0	0	0	0	13	0	0	0	0	0	0	0	0	0	0	0	0	0	0	0	0	0	0	13
k__Bacteria;p__Firmicutes;c__Bacilli;o__Lactobacillales;f__Lactobacillaceae;g__Lactobacillus	0	0	0	0	0	0	4	0	0	0	0	0	0	0	3	0	0	0	0	0	0	42	0	0	49
k__Bacteria;p__Firmicutes;c__Bacilli;o__Lactobacillales;f__Streptococcaceae;g__Streptococcus	4823	467	1272	1726	3510	2184	8942	458	445	305	1793	248	251	702	176	286	88	3122	508	270	114	1394	50	808	33942
k__Bacteria;p__Firmicutes;c__Bacilli;o__Lactobacillales;Other;Other	7	0	0	2	0	0	0	0	6	0	0	0	0	0	0	1	0	0	2	0	0	0	2	0	20
k__Bacteria;p__Firmicutes;c__Bacilli;o__Turicibacterales;f__Turicibacteraceae;g__Turicibacter	0	0	0	0	0	0	0	0	0	0	0	0	0	0	0	0	0	2	0	0	0	3	0	0	5
k__Bacteria;p__Firmicutes;c__Clostridia;o__Clostridiales;f__;g__	55	0	22	1	30	6	0	43	0	2	1	1	2	88	3	2	5	68	8	0	0	25	0	2	364
k__Bacteria;p__Firmicutes;c__Clostridia;o__Clostridiales;f__[Mogibacteriaceae];g__	0	5	5	11	1	21	2	4	0	16	22	2	1	23	6	1	0	151	0	0	15	39	2	56	383
k__Bacteria;p__Firmicutes;c__Clostridia;o__Clostridiales;f__[Mogibacteriaceae];g__Mogibacterium	8	0	0	5	0	1	2	5	9	0	8	0	0	8	10	0	0	36	18	0	3	1	7	10	131
k__Bacteria;p__Firmicutes;c__Clostridia;o__Clostridiales;f__[Tissierellaceae];g__Anaerococcus	7	3	0	0	0	0	0	1	0	0	0	0	0	0	4	0	4	0	0	1	0	0	0	0	20
k__Bacteria;p__Firmicutes;c__Clostridia;o__Clostridiales;f__[Tissierellaceae];g__Finegoldia	0	0	0	5	0	0	0	0	0	0	0	0	0	0	0	0	0	0	0	0	0	0	0	0	5
k__Bacteria;p__Firmicutes;c__Clostridia;o__Clostridiales;f__[Tissierellaceae];g__Parvimonas	0	7	118	1	73	20	39	100	12	12	2	0	8	3	27	5	2	369	29	0	8	10	0	50	895
k__Bacteria;p__Firmicutes;c__Clostridia;o__Clostridiales;f__[Tissierellaceae];g__Peptoniphilus	0	0	0	0	0	0	0	0	0	0	0	0	0	0	0	0	0	0	0	0	0	22	0	0	22
k__Bacteria;p__Firmicutes;c__Clostridia;o__Clostridiales;f__Christensenellaceae;g__	0	0	0	0	0	0	0	0	0	0	0	0	0	0	0	0	0	0	3	0	0	0	0	0	3
k__Bacteria;p__Firmicutes;c__Clostridia;o__Clostridiales;f__Clostridiaceae;g__	0	0	0	0	0	0	0	0	0	0	0	0	0	0	0	0	0	0	0	0	0	0	0	4	4
k__Bacteria;p__Firmicutes;c__Clostridia;o__Clostridiales;f__Clostridiaceae;g__Clostridium	0	0	2	0	0	0	0	0	0	0	0	0	0	0	0	0	0	0	5	0	0	10	0	0	17
k__Bacteria;p__Firmicutes;c__Clostridia;o__Clostridiales;f__Clostridiaceae;g__SMB53	0	0	0	0	0	0	0	0	0	0	0	0	0	0	0	0	0	0	0	0	0	7	0	0	7
k__Bacteria;p__Firmicutes;c__Clostridia;o__Clostridiales;f__Clostridiaceae;Other	0	0	0	0	0	0	0	0	0	0	0	0	0	0	0	0	0	0	11	0	0	4	0	0	15
k__Bacteria;p__Firmicutes;c__Clostridia;o__Clostridiales;f__Eubacteriaceae;g__Pseudoramibacter_Eubacterium	0	0	0	0	0	0	3	0	0	0	0	0	0	0	2	0	0	0	0	0	0	0	0	0	5
k__Bacteria;p__Firmicutes;c__Clostridia;o__Clostridiales;f__Lachnospiraceae;g__	122	6	14	10	17	9	7	3	12	6	8	1	11	3	1	3	3	45	6	5	2	32	1	36	363
k__Bacteria;p__Firmicutes;c__Clostridia;o__Clostridiales;f__Lachnospiraceae;g__Blautia	57	1	0	0	0	0	0	0	0	0	0	0	15	0	0	2	0	0	3	0	0	0	0	5	83
k__Bacteria;p__Firmicutes;c__Clostridia;o__Clostridiales;f__Lachnospiraceae;g__Butyrivibrio	0	0	0	14	0	0	0	0	0	3	0	0	6	0	2	0	0	2	0	0	0	0	6	0	33
k__Bacteria;p__Firmicutes;c__Clostridia;o__Clostridiales;f__Lachnospiraceae;g__Catonella	16	4	6	10	8	11	0	28	3	6	21	0	10	6	5	3	5	22	13	0	3	30	20	35	265
k__Bacteria;p__Firmicutes;c__Clostridia;o__Clostridiales;f__Lachnospiraceae;g__Coprococcus	21	0	4	0	0	0	0	0	0	0	1	0	0	0	0	1	0	0	1	0	0	0	1	2	31
k__Bacteria;p__Firmicutes;c__Clostridia;o__Clostridiales;f__Lachnospiraceae;g__Lachnospira	0	0	0	0	0	0	0	6	0	1	0	0	0	0	0	0	0	0	2	0	0	0	0	0	9
k__Bacteria;p__Firmicutes;c__Clostridia;o__Clostridiales;f__Lachnospiraceae;g__Oribacterium	63	6	10	11	8	2	1	1	0	0	3	0	4	35	6	1	1	14	0	0	3	7	2	53	231
k__Bacteria;p__Firmicutes;c__Clostridia;o__Clostridiales;f__Lachnospiraceae;g__Roseburia	1	0	0	0	0	0	0	1	0	0	0	0	0	0	0	0	0	0	0	0	0	0	0	0	2
k__Bacteria;p__Firmicutes;c__Clostridia;o__Clostridiales;f__Lachnospiraceae;g__Shuttleworthia	0	0	0	0	0	1	0	0	0	0	1	0	0	0	0	0	0	0	0	0	0	0	0	0	2
k__Bacteria;p__Firmicutes;c__Clostridia;o__Clostridiales;f__Lachnospiraceae;Other	27	0	6	3	0	0	0	0	6	0	0	0	1	0	0	0	0	0	4	0	0	15	1	2	65
k__Bacteria;p__Firmicutes;c__Clostridia;o__Clostridiales;f__Peptococcaceae;g__Peptococcus	0	0	10	0	3	0	0	29	0	1	15	0	0	0	0	0	0	8	0	0	8	0	0	8	82
k__Bacteria;p__Firmicutes;c__Clostridia;o__Clostridiales;f__Peptostreptococcaceae;g__	0	0	37	2	0	0	0	48	0	3	0	0	0	0	0	0	0	16	4	0	2	0	0	0	112
k__Bacteria;p__Firmicutes;c__Clostridia;o__Clostridiales;f__Peptostreptococcaceae;g__Filifactor	0	0	10	0	1	2	0	18	0	1	4	1	0	0	3	0	0	35	0	0	5	0	0	10	90
k__Bacteria;p__Firmicutes;c__Clostridia;o__Clostridiales;f__Peptostreptococcaceae;g__Peptostreptococcus	23	10	52	0	1	30	0	13	37	4	78	1	5	64	34	0	0	54	0	0	18	4	0	17	445
k__Bacteria;p__Firmicutes;c__Clostridia;o__Clostridiales;f__Ruminococcaceae;g__	326	0	21	7	0	0	0	0	0	7	0	0	0	0	0	0	0	1	82	0	0	122	9	2	577
k__Bacteria;p__Firmicutes;c__Clostridia;o__Clostridiales;f__Ruminococcaceae;g__Oscillospira	134	0	0	0	0	0	0	0	0	0	0	0	0	0	0	0	0	0	1	0	0	9	0	0	144
k__Bacteria;p__Firmicutes;c__Clostridia;o__Clostridiales;f__Ruminococcaceae;g__Ruminococcus	3	0	0	0	0	0	0	0	0	0	0	0	0	0	0	0	0	0	15	0	0	19	0	0	37
k__Bacteria;p__Firmicutes;c__Clostridia;o__Clostridiales;f__Ruminococcaceae;Other	0	0	0	0	0	0	0	0	0	0	0	0	0	0	0	0	0	0	0	0	0	14	0	0	14
k__Bacteria;p__Firmicutes;c__Clostridia;o__Clostridiales;f__Veillonellaceae;g__	0	0	0	2	0	1	0	0	0	2	0	0	0	0	0	0	0	0	0	0	0	0	0	0	5
k__Bacteria;p__Firmicutes;c__Clostridia;o__Clostridiales;f__Veillonellaceae;g__Acidaminococcus	97	0	0	0	0	0	0	0	0	0	0	0	0	0	0	7	0	0	0	0	0	0	0	0	104
k__Bacteria;p__Firmicutes;c__Clostridia;o__Clostridiales;f__Veillonellaceae;g__Dialister	0	1	0	8	40	27	4	3	39	1	15	0	1	2	8	4	2	13	4	0	9	14	0	51	246
k__Bacteria;p__Firmicutes;c__Clostridia;o__Clostridiales;f__Veillonellaceae;g__Megasphaera	6	0	0	0	0	0	1	0	0	0	0	0	0	0	3	0	0	0	0	0	0	0	0	0	10
k__Bacteria;p__Firmicutes;c__Clostridia;o__Clostridiales;f__Veillonellaceae;g__Phascolarctobacterium	40	0	0	0	0	0	0	0	0	0	0	0	0	0	0	0	0	0	0	0	0	0	0	0	40
k__Bacteria;p__Firmicutes;c__Clostridia;o__Clostridiales;f__Veillonellaceae;g__Schwartzia	0	0	0	0	0	0	0	0	0	0	0	0	0	0	0	0	0	0	0	0	1	0	0	1	2
k__Bacteria;p__Firmicutes;c__Clostridia;o__Clostridiales;f__Veillonellaceae;g__Selenomonas	24	2	0	49	19	0	3	0	9	8	9	0	5	67	13	6	0	2	2	0	1	13	3	15	250
k__Bacteria;p__Firmicutes;c__Clostridia;o__Clostridiales;f__Veillonellaceae;g__Veillonella	1008	483	360	331	547	760	363	158	638	434	562	71	519	1204	386	279	155	2023	349	61	225	329	110	1312	12667
k__Bacteria;p__Firmicutes;c__Clostridia;o__Clostridiales;Other;Other	0	0	2	0	0	3	15	0	0	1	0	0	3	0	1	4	0	36	3	0	0	0	0	8	76
k__Bacteria;p__Firmicutes;c__Erysipelotrichi;o__Erysipelotrichales;f__Erysipelotrichaceae;g__	6	0	3	0	0	0	0	0	0	0	0	0	0	0	0	2	0	2	12	0	0	72	0	4	101
k__Bacteria;p__Firmicutes;c__Erysipelotrichi;o__Erysipelotrichales;f__Erysipelotrichaceae;g__[Eubacterium]	0	0	0	0	0	0	0	0	0	0	0	0	0	0	0	0	0	0	0	0	0	3	0	0	3
k__Bacteria;p__Firmicutes;c__Erysipelotrichi;o__Erysipelotrichales;f__Erysipelotrichaceae;g__Bulleidia	62	4	11	15	42	47	4	10	27	7	61	0	13	0	3	5	1	245	2	0	9	44	3	66	681
k__Bacteria;p__Firmicutes;c__Erysipelotrichi;o__Erysipelotrichales;f__Erysipelotrichaceae;g__Holdemania	18	0	0	0	0	0	0	0	0	0	0	0	0	0	0	0	0	0	0	0	0	0	0	0	18
k__Bacteria;p__Firmicutes;c__Erysipelotrichi;o__Erysipelotrichales;f__Erysipelotrichaceae;g__Sharpea	0	0	0	0	0	0	0	0	0	0	0	0	0	0	0	0	0	21	0	0	0	0	0	0	21
k__Bacteria;p__Fusobacteria;c__Fusobacteriia;o__Fusobacteriales;f__Fusobacteriaceae;g__Fusobacterium	797	638	428	96	231	103	12	771	165	160	240	13	172	1301	141	36	153	955	63	2	118	92	6	298	6991
k__Bacteria;p__Fusobacteria;c__Fusobacteriia;o__Fusobacteriales;f__Leptotrichiaceae;g__	0	0	0	50	0	2	0	9	0	0	0	0	0	0	0	0	0	119	0	0	0	0	0	0	180
k__Bacteria;p__Fusobacteria;c__Fusobacteriia;o__Fusobacteriales;f__Leptotrichiaceae;g__Leptotrichia	171	88	23	144	116	44	27	65	29	20	66	7	37	1675	54	4	6	99	13	1	4	8	9	36	2746
k__Bacteria;p__Fusobacteria;c__Fusobacteriia;o__Fusobacteriales;f__Leptotrichiaceae;g__Sneathia	0	0	0	0	0	0	0	0	0	0	0	0	0	0	3	0	0	0	0	0	0	0	0	0	3
k__Bacteria;p__Proteobacteria;c__Alphaproteobacteria;o__;f__;g__	0	0	0	3	0	0	0	0	0	0	0	0	2	0	0	0	0	0	0	0	0	1	0	0	6
k__Bacteria;p__Proteobacteria;c__Alphaproteobacteria;o__Caulobacterales;f__Caulobacteraceae;g__	20	0	0	7	0	0	5	0	0	0	1	0	0	0	0	0	0	0	0	0	0	4	0	0	37
k__Bacteria;p__Proteobacteria;c__Alphaproteobacteria;o__Caulobacterales;f__Caulobacteraceae;g__Brevundimonas	0	0	0	0	0	0	0	0	1	0	0	0	0	0	0	0	0	0	3	0	3	0	1	1	9
k__Bacteria;p__Proteobacteria;c__Alphaproteobacteria;o__RF32;f__;g__	64	0	0	0	0	0	0	0	0	0	0	0	0	0	0	0	0	0	0	0	0	0	0	0	64
k__Bacteria;p__Proteobacteria;c__Alphaproteobacteria;o__Rhizobiales;f__;g__	6	0	0	3	0	0	8	0	0	0	0	0	5	0	0	0	0	0	0	0	0	0	0	0	22
k__Bacteria;p__Proteobacteria;c__Alphaproteobacteria;o__Rhizobiales;f__Bradyrhizobiaceae;g__	21	0	0	6	0	0	2	4	0	0	0	0	0	0	0	0	0	0	7	0	0	36	1	0	77
k__Bacteria;p__Proteobacteria;c__Alphaproteobacteria;o__Rhizobiales;f__Methylobacteriaceae;g__	0	2	0	0	0	0	0	3	0	0	0	0	0	2	0	0	2	0	0	0	0	0	0	0	9
k__Bacteria;p__Proteobacteria;c__Alphaproteobacteria;o__Rhizobiales;f__Methylobacteriaceae;g__Methylobacterium	0	0	0	0	0	0	0	0	0	0	0	0	0	0	0	0	0	0	0	0	0	32	0	0	32
k__Bacteria;p__Proteobacteria;c__Alphaproteobacteria;o__Rhodobacterales;f__Rhodobacteraceae;g__Paracoccus	0	0	0	0	0	0	0	0	0	0	0	0	0	0	0	0	0	5	0	0	0	0	0	0	5
k__Bacteria;p__Proteobacteria;c__Alphaproteobacteria;o__Rickettsiales;f__;g__	0	0	0	0	0	0	0	0	1	0	0	0	0	0	0	1	0	0	0	0	0	0	0	0	2
k__Bacteria;p__Proteobacteria;c__Alphaproteobacteria;o__Rickettsiales;f__mitochondria;Other	0	0	0	0	0	0	0	0	0	0	0	0	0	3	0	0	0	29	0	0	0	0	0	0	32
k__Bacteria;p__Proteobacteria;c__Alphaproteobacteria;o__Sphingomonadales;f__;g__	4	0	0	0	0	0	2	0	0	0	0	0	0	0	0	0	0	0	0	0	0	0	0	0	6
k__Bacteria;p__Proteobacteria;c__Alphaproteobacteria;o__Sphingomonadales;f__Sphingomonadaceae;g__	22	0	0	11	0	0	1	0	2	0	0	0	0	0	0	0	0	0	4	0	0	5	0	0	45
k__Bacteria;p__Proteobacteria;c__Alphaproteobacteria;o__Sphingomonadales;f__Sphingomonadaceae;g__Blastomonas	0	0	0	0	0	0	0	0	4	0	0	0	0	0	0	0	0	0	0	0	0	0	0	0	4
k__Bacteria;p__Proteobacteria;c__Alphaproteobacteria;o__Sphingomonadales;f__Sphingomonadaceae;g__Novosphingobium	14	0	0	0	8	4	0	0	0	0	0	0	0	0	0	0	0	0	0	0	0	0	0	0	26
k__Bacteria;p__Proteobacteria;c__Alphaproteobacteria;o__Sphingomonadales;f__Sphingomonadaceae;g__Sphingomonas	37	0	1	70	0	1	11	0	3	0	17	0	0	0	0	0	0	3	2	0	0	39	3	0	187
k__Bacteria;p__Proteobacteria;c__Betaproteobacteria;o__;f__;g__	0	0	0	0	0	3	0	0	0	0	0	0	0	0	0	0	0	0	0	0	0	1	0	0	4
k__Bacteria;p__Proteobacteria;c__Betaproteobacteria;o__Burkholderiales;f__Alcaligenaceae;g__Sutterella	93	0	0	0	0	0	0	0	0	0	0	0	0	0	0	0	0	0	12	0	0	0	0	2	107
k__Bacteria;p__Proteobacteria;c__Betaproteobacteria;o__Burkholderiales;f__Burkholderiaceae;g__Lautropia	10	36	7	30	0	10	1	0	2	1	22	1	4	26	0	0	2	3	0	0	5	9	8	0	177
k__Bacteria;p__Proteobacteria;c__Betaproteobacteria;o__Burkholderiales;f__Comamonadaceae;g__	2	11	0	25	1	3	0	1	0	1	9	1	1	0	0	0	0	5	6	0	0	134	0	1	201
k__Bacteria;p__Proteobacteria;c__Betaproteobacteria;o__Burkholderiales;f__Comamonadaceae;g__Delftia	12	0	0	7	0	0	4	0	6	0	0	0	1	0	0	0	0	0	0	0	0	0	0	0	30
k__Bacteria;p__Proteobacteria;c__Betaproteobacteria;o__Burkholderiales;f__Comamonadaceae;g__Tepidimonas	0	0	1	0	0	0	0	0	0	0	0	0	0	0	0	0	0	0	0	0	0	0	7	1	9
k__Bacteria;p__Proteobacteria;c__Betaproteobacteria;o__Burkholderiales;f__Comamonadaceae;g__Variovorax	0	0	0	2	0	0	0	0	0	0	0	0	0	0	0	0	0	0	0	0	0	0	0	0	2
k__Bacteria;p__Proteobacteria;c__Betaproteobacteria;o__Burkholderiales;f__Oxalobacteraceae;g__	2	0	0	0	0	0	0	0	1	0	0	0	0	0	0	0	0	0	0	0	0	0	0	0	3
k__Bacteria;p__Proteobacteria;c__Betaproteobacteria;o__Burkholderiales;f__Oxalobacteraceae;g__Ralstonia	0	0	0	97	0	0	0	0	0	0	1	0	0	0	0	0	0	0	17	0	0	4	8	0	127
k__Bacteria;p__Proteobacteria;c__Betaproteobacteria;o__Neisseriales;f__Neisseriaceae;g__	0	0	0	1	1	0	0	15	0	0	2	0	0	0	7	0	0	2	0	0	0	0	0	0	28
k__Bacteria;p__Proteobacteria;c__Betaproteobacteria;o__Neisseriales;f__Neisseriaceae;g__Eikenella	0	11	0	0	39	0	0	18	0	0	0	0	0	0	3	0	2	1	0	0	0	0	0	5	79
k__Bacteria;p__Proteobacteria;c__Betaproteobacteria;o__Neisseriales;f__Neisseriaceae;g__Kingella	0	0	0	0	0	0	0	0	0	0	0	0	0	0	0	0	5	0	0	0	0	0	0	0	5
k__Bacteria;p__Proteobacteria;c__Betaproteobacteria;o__Neisseriales;f__Neisseriaceae;g__Neisseria	2792	2	422	511	266	136	5	1579	29	138	673	114	125	11	20	2	150	649	286	1	463	24	13	223	8634
k__Bacteria;p__Proteobacteria;c__Betaproteobacteria;o__Procabacteriales;f__Procabacteriaceae;g__	14	0	1	0	26	0	0	0	0	0	4	0	0	0	0	0	0	0	2	0	1	0	0	0	48
k__Bacteria;p__Proteobacteria;c__Betaproteobacteria;o__Rhodocyclales;f__Rhodocyclaceae;g__Propionivibrio	0	0	2	0	0	0	0	0	0	0	0	0	0	0	0	0	0	0	0	0	0	0	0	0	2
k__Bacteria;p__Proteobacteria;c__Deltaproteobacteria;o__MIZ46;f__;g__	0	0	0	0	0	0	0	0	0	0	0	0	0	0	0	0	0	0	0	0	0	4	0	0	4
k__Bacteria;p__Proteobacteria;c__Deltaproteobacteria;o__Myxococcales;f__;g__	38	0	0	19	0	0	3	0	1	0	0	0	0	0	0	0	0	0	0	0	0	0	0	0	61
k__Bacteria;p__Proteobacteria;c__Deltaproteobacteria;o__Myxococcales;f__0319-6G20;g__	3	0	7	5	0	0	1	0	0	0	0	0	0	0	0	0	0	0	0	0	0	0	2	0	18
k__Bacteria;p__Proteobacteria;c__Deltaproteobacteria;o__Myxococcales;f__OM27;g__	0	0	0	0	0	0	0	0	2	0	0	0	0	0	0	0	0	0	0	0	0	0	0	0	2
k__Bacteria;p__Proteobacteria;c__Epsilonproteobacteria;o__Campylobacterales;f__Campylobacteraceae;g__Campylobacter	313	19	11	51	39	14	2	46	4	9	60	0	48	152	22	3	1	57	5	4	10	37	5	98	1010
k__Bacteria;p__Proteobacteria;c__Epsilonproteobacteria;o__Campylobacterales;f__Helicobacteraceae;g__Helicobacter	982	5	1763	0	0	0	13081	0	0	1	0	2	1	80	0	2803	3959	19043	0	5007	0	4	0	2	46733
k__Bacteria;p__Proteobacteria;c__Gammaproteobacteria;o__Alteromonadales;f__[Chromatiaceae];g__	0	3	0	0	0	0	0	0	0	0	0	0	0	0	0	0	0	0	0	0	0	0	0	0	3
k__Bacteria;p__Proteobacteria;c__Gammaproteobacteria;o__Alteromonadales;f__Psychromonadaceae;g__Psychromonas	0	0	0	0	0	0	0	0	0	0	0	0	0	0	0	0	0	0	0	0	3	0	2	0	5
k__Bacteria;p__Proteobacteria;c__Gammaproteobacteria;o__Enterobacteriales;f__Enterobacteriaceae;g__	9	0	0	7	0	6	13	0	0	55	13	0	0	0	1	0	0	0	3	0	0	7	0	0	114
k__Bacteria;p__Proteobacteria;c__Gammaproteobacteria;o__Enterobacteriales;f__Enterobacteriaceae;Other	0	0	0	5	0	0	7	0	0	0	0	0	1	0	0	0	0	0	21	0	2	88	1	3	128
k__Bacteria;p__Proteobacteria;c__Gammaproteobacteria;o__Oceanospirillales;f__Oceanospirillaceae;g__Marinomonas	0	0	0	9	0	0	9	0	4	0	0	0	0	0	0	0	0	0	7	0	0	11	0	0	40
k__Bacteria;p__Proteobacteria;c__Gammaproteobacteria;o__Pasteurellales;f__Pasteurellaceae;g__Actinobacillus	148	43	0	59	1	31	0	23	0	1	45	3	0	7	0	0	6	266	1	0	0	0	0	0	634
k__Bacteria;p__Proteobacteria;c__Gammaproteobacteria;o__Pasteurellales;f__Pasteurellaceae;g__Aggregatibacter	0	32	5	14	0	1	0	27	1	0	8	0	0	0	2	0	23	70	0	0	5	0	2	25	215
k__Bacteria;p__Proteobacteria;c__Gammaproteobacteria;o__Pasteurellales;f__Pasteurellaceae;g__Haemophilus	945	308	425	162	351	133	68	259	358	29	101	7	49	281	41	9	80	330	111	53	175	136	15	102	4528
k__Bacteria;p__Proteobacteria;c__Gammaproteobacteria;o__Pasteurellales;f__Pasteurellaceae;Other	0	0	0	0	0	4	0	0	0	5	0	0	0	0	0	0	0	0	0	0	0	0	0	0	9
k__Bacteria;p__Proteobacteria;c__Gammaproteobacteria;o__Pseudomonadales;f__Moraxellaceae;g__	252	0	88	221	0	0	136	0	254	0	0	0	60	0	0	5	0	0	238	0	43	609	308	106	2320
k__Bacteria;p__Proteobacteria;c__Gammaproteobacteria;o__Pseudomonadales;f__Moraxellaceae;g__Acinetobacter	73	0	1	51	0	0	6	0	29	4	0	0	4	0	3	0	0	0	1	0	1	35	18	10	236
k__Bacteria;p__Proteobacteria;c__Gammaproteobacteria;o__Pseudomonadales;f__Moraxellaceae;g__Enhydrobacter	27	0	0	15	0	0	12	0	2	0	0	0	0	0	0	0	0	0	2	0	2	27	2	9	98
k__Bacteria;p__Proteobacteria;c__Gammaproteobacteria;o__Pseudomonadales;f__Moraxellaceae;g__Moraxella	0	0	0	0	0	0	0	596	0	8	0	0	0	0	0	0	0	0	2	0	0	0	0	3	609
k__Bacteria;p__Proteobacteria;c__Gammaproteobacteria;o__Pseudomonadales;f__Moraxellaceae;g__Perlucidibaca	0	0	0	0	0	0	0	2	0	0	0	0	0	0	0	0	0	0	0	0	0	0	0	0	2
k__Bacteria;p__Proteobacteria;c__Gammaproteobacteria;o__Pseudomonadales;f__Moraxellaceae;g__Psychrobacter	0	0	0	1	0	0	2	0	0	0	0	0	1	0	0	0	0	0	2	0	1	3	0	2	12
k__Bacteria;p__Proteobacteria;c__Gammaproteobacteria;o__Pseudomonadales;f__Pseudomonadaceae;g__Pseudomonas	122	0	17	70	1	4	35	0	67	0	2	0	9	3	0	8	0	4	37	0	11	128	30	11	559
k__Bacteria;p__Proteobacteria;c__Gammaproteobacteria;o__Pseudomonadales;Other;Other	0	4	0	3	26	4	0	21	0	0	38	0	0	6	9	0	0	3	0	0	0	0	0	0	114
k__Bacteria;p__Proteobacteria;c__Gammaproteobacteria;o__PYR10d3;f__;g__	0	0	0	0	0	0	0	0	5	0	0	0	0	0	0	0	0	0	0	0	0	0	0	0	5
k__Bacteria;p__Proteobacteria;c__Gammaproteobacteria;o__Vibrionales;f__Pseudoalteromonadaceae;g__Pseudoalteromonas	5	0	1	8	0	0	2	0	1	0	0	0	1	0	0	0	0	0	9	0	0	12	4	1	44
k__Bacteria;p__Proteobacteria;c__Gammaproteobacteria;o__Xanthomonadales;f__Sinobacteraceae;g__	17	0	0	16	0	0	0	0	0	0	0	0	6	0	0	0	0	0	0	0	0	5	3	1	48
k__Bacteria;p__Proteobacteria;c__Gammaproteobacteria;o__Xanthomonadales;f__Sinobacteraceae;g__Hydrocarboniphaga	0	0	0	4	0	1	0	0	0	0	0	0	0	0	0	0	0	0	0	0	0	0	0	0	5
k__Bacteria;p__Proteobacteria;c__Gammaproteobacteria;o__Xanthomonadales;f__Xanthomonadaceae;g__Pseudoxanthomonas	0	0	0	0	0	0	0	0	0	2	11	0	0	0	0	0	0	0	0	0	0	0	0	0	13
k__Bacteria;p__Proteobacteria;c__Gammaproteobacteria;o__Xanthomonadales;f__Xanthomonadaceae;Other	9	0	0	0	0	0	2	0	0	0	0	0	0	0	0	0	0	0	0	0	0	0	0	0	11
k__Bacteria;p__SBR1093;c__VHS-B5-50;o__;f__;g__	0	0	0	0	0	0	0	0	13	0	0	0	0	0	0	0	0	0	0	0	0	0	0	0	13
k__Bacteria;p__Spirochaetes;c__Spirochaetes;o__Spirochaetales;f__Spirochaetaceae;g__Treponema	0	0	4	25	3	7	4	0	1	0	12	0	0	0	0	0	1	8	0	0	6	0	4	12	87
k__Bacteria;p__SR1;c__;o__;f__;g__	0	3	60	52	20	1	0	29	0	0	1	0	4	0	0	0	0	0	0	0	0	1	0	21	192
k__Bacteria;p__Synergistetes;c__Synergistia;o__Synergistales;f__Dethiosulfovibrionaceae;g__TG5	0	0	0	0	0	1	2	2	0	0	0	0	0	0	2	0	0	8	0	0	0	0	0	3	18
k__Bacteria;p__Tenericutes;c__Mollicutes;o__Acholeplasmatales;f__Acholeplasmataceae;g__Acholeplasma	0	0	0	0	0	0	0	0	0	0	0	0	0	0	7	0	0	0	0	0	0	0	0	0	7
k__Bacteria;p__Tenericutes;c__Mollicutes;o__Mycoplasmatales;f__Mycoplasmataceae;g__Mycoplasma	0	0	3	0	0	0	0	1	0	0	0	0	0	0	1	5	0	6	7	0	0	0	4	0	27
k__Bacteria;p__Tenericutes;c__Mollicutes;o__RF39;f__;g__	0	0	0	0	0	0	0	0	0	0	0	0	0	0	0	0	0	0	7	0	0	0	0	0	7
k__Bacteria;p__TM7;c__TM7-3;o__;f__;g__	30	0	4	108	72	47	20	2	0	11	39	1	22	132	3	19	5	220	1	0	19	13	23	83	874
k__Bacteria;p__TM7;c__TM7-3;o__CW040;f__;g__	143	0	15	10	0	3	0	6	0	0	7	0	8	0	1	3	1	18	0	0	0	0	4	81	300
k__Bacteria;p__TM7;c__TM7-3;o__CW040;f__F16;g__	8	0	16	3	2	10	0	4	7	0	0	0	2	10	0	2	0	12	0	0	4	10	0	38	128
k__Bacteria;p__TM7;c__TM7-3;o__I025;f__Rs-045;g__	0	0	1	0	0	2	4	0	0	0	0	0	0	0	0	0	0	0	0	0	0	0	0	0	7
Unassigned;Other;Other;Other;Other;Other	46	5	43	69	13	41	36	10	65	21	35	9	78	35	10	0	2	44	171	1	0	1101	181	30	2046
	21610	3967	7047	6425	8632	5294	27624	6946	5623	2081	7791	872	3601	7523	3036	4212	5024	35873	2832	5693	2548	6114	1646	9644
