# Supplementary material for: Nonlinear machine learning pattern recognition and bacteria-metabolite multilayer network analysis of perturbed gastric microbiome
Source: Nat Commun. 2021 Mar 26;12:1926. doi: 10.1038/s41467-021-22135-x (PMC7997970; doi:10.1038/s41467-021-22135-x)
Supplement: Supplementary file 5 — Supplementary Data 4 [file 41467_2021_22135_MOESM5_ESM.xlsx]

## Sheet: Sheet1
LDA 3 GROUPS
grpOrder=
PPI
H+
H-
K-fold cross validation partition
N:	24
NumTestSets:	3
TrainSize:	16	16	16
TestSize:	8	8	8
ldaCVErr=	0.5417
