# Supplementary material for: Nonlinear machine learning pattern recognition and bacteria-metabolite multilayer network analysis of perturbed gastric microbiome
Source: Nat Commun. 2021 Mar 26;12:1926. doi: 10.1038/s41467-021-22135-x (PMC7997970; doi:10.1038/s41467-021-22135-x)
Supplement: Supplementary file 7 — Supplementary Data 6 [file 41467_2021_22135_MOESM7_ESM.csv]

	total	expected	hits	Raw one-sided p	Holm p	FDR	Metabolites
Galactose metabolism	27	1.22	11	5.46E-09	4.58E-07	2.47E-07	Sucrose; Raffinose; Melibiose; D-Galactose; D-Glucose; D-Fructose; Galactitol; D-Mannose; Sorbitol; myo-Inositol
Aminoacyl-tRNA biosynthesis	48	2.18	14	5.89E-09	4.89E-07	2.47E-07	L-Histidine; L-Phenylalanine; L-Arginine; L-Glutamine; L-Cysteine; L-Aspartic acid; L-Serine; L-Methionine; L-Lysine; L-Isoleucine; L-Leucine; L-Threonine; L-Tryptophan; L-Glutamic acid;
Arginine biosynthesis	14	0.635	7	7.75E-07	6.35E-05	2.17E-05	L-Glutamic acid; L-Arginine; L-Aspartic acid; Ammonia; L-Glutamine; Urea; Fumaric acid
Starch and sucrose metabolism	18	0.816	7	6.21E-06	0.000503	0.00013	Cellobiose; D-Fructose; Sucrose;D-Glucose; Trehalose; Starch; Dextrin;
Alanine, aspartate and glutamate metabolism	28	1.27	8	1.79E-05	0.00143	3.00E-04	L-Aspartic acid; L-Glutamic acid; L-Glutamine; Ammonia;Oxalacetic acid; Fumaric acid; Pyruvic acid; Succinic acid;
Glyoxylate and dicarboxylate metabolism	32	1.45	8	5.22E-05	0.00413	0.00057	L-Serine; L-Glutamic acid; Acetic acid; Pyruvic acid; Formic acid; Oxalacetic acid; Ammonia; L-Glutamine;
D-Glutamine and D-glutamate metabolism	6	0.272	4	5.43E-05	0.00424	0.00057	L-Glutamic acid; L-Glutamic acid; L-Glutamine; L-Glutamine
Nitrogen metabolism	6	0.272	4	5.43E-05	0.00424	0.00057	Carbon dioxide; Ammonia; L-Glutamic acid; L-Glutamine
Glutathione metabolism	28	1.27	6	0.00119	0.0906	0.0111	L-Glutamic acid; L-Cysteine; Putrescine; Spermidine; Cadaverine; Spermine;
Pyruvate metabolism	22	0.997	5	0.00239	0.179	0.0201	Oxalacetic acid; Pyruvic acid; L-Lactic acid; Acetic acid; Fumaric acid
Glycine, serine and threonine metabolism	33	1.5	6	0.00293	0.217	0.0223	L-Serine; L-Threonine; L-Cysteine; Pyruvic acid; Carbon dioxide; Ammonia
Valine, leucine and isoleucine biosynthesis	8	0.363	3	0.00424	0.31	0.0297	L-Threonine; L-Leucine; L-Isoleucine;
Glycolysis / Gluconeogenesis	26	1.18	5	0.00518	0.373	0.0335	Ethanol; Pyruvic acid; L-Lactic acid; Oxalacetic acid; Acetic acid;
Arginine and proline metabolism	38	1.72	6	0.0061	0.433	0.0366	L-Arginine; Putrescine; Spermidine; Spermine; L-Glutamic acid; Pyruvic acid;
Citrate cycle (TCA cycle)	20	0.907	4	0.0108	0.757	0.0606
beta-Alanine metabolism	21	0.952	4	0.0129	0.891	0.0678
Butanoate metabolism	15	0.68	3	0.0274	1	0.136
Histidine metabolism	16	0.725	3	0.0327	1	0.152
Thiamine metabolism	7	0.317	2	0.0367	1	0.162
Ascorbate and aldarate metabolism	8	0.363	2	0.0475	1	0.2
Fructose and mannose metabolism	20	0.907	3	0.0585	1	0.224
Cysteine and methionine metabolism	33	1.5	4	0.0587	1	0.224
Phenylalanine metabolism	10	0.453	2	0.0721	1	0.263
Amino sugar and nucleotide sugar metabolism	37	1.68	4	0.0828	1	0.29
Neomycin, kanamycin and gentamicin biosynthesis	2	0.0907	1	0.0886	1	0.298
Phenylalanine, tyrosine and tryptophan biosynthesis	4	0.181	1	0.17	1	0.548
Pentose and glucuronate interconversions	18	0.816	2	0.195	1	0.606
Pantothenate and CoA biosynthesis	19	0.861	2	0.212	1	0.635
Propanoate metabolism	23	1.04	2	0.28	1	0.812
Taurine and hypotaurine metabolism	8	0.363	1	0.311	1	0.842
Sulfur metabolism	8	0.363	1	0.311	1	0.842
Vitamin B6 metabolism	9	0.408	1	0.342	1	0.898
Biotin metabolism	10	0.453	1	0.372	1	0.947
Inositol phosphate metabolism	30	1.36	2	0.398	1	0.956
Porphyrin and chlorophyll metabolism	30	1.36	2	0.398	1	0.956
Nicotinate and nicotinamide metabolism	15	0.68	1	0.503	1	1
Valine, leucine and isoleucine degradation	40	1.81	2	0.55	1	1
Purine metabolism	65	2.95	3	0.574	1	1
Tyrosine metabolism	42	1.9	2	0.577	1	1
Selenocompound metabolism	20	0.907	1	0.607	1	1
Sphingolipid metabolism	21	0.952	1	0.625	1	1
Lysine degradation	25	1.13	1	0.689	1	1
Phosphatidylinositol signaling system	28	1.27	1	0.73	1	1
Pyrimidine metabolism	39	1.77	1	0.84	1	1
Tryptophan metabolism	41	1.86	1	0.855	1	1
