# Supplementary material for: Nonlinear machine learning pattern recognition and bacteria-metabolite multilayer network analysis of perturbed gastric microbiome
Source: Nat Commun. 2021 Mar 26;12:1926. doi: 10.1038/s41467-021-22135-x (PMC7997970; doi:10.1038/s41467-021-22135-x)
Supplement: Supplementary file 8 — Supplementary Data 7 [file 41467_2021_22135_MOESM8_ESM.csv]

	total	expected	hits	Raw one-sided p	Holm p	FDR
Alanine, aspartate and glutamate metabolism	28	1.75	16	2.49E-13	2.09E-11	2.09E-11	N-Acetyl-L-aspartic acid; L-Aspartic acid; L-Asparagine; Argininosuccinic acid; Adenylsuccinic acid; L-Alanine; L-Glutamic acid; L-Glutamine; Ammonia; 1-Pyrroline-5-carboxylic acid; Oxalacetic acid; Fumaric acid; Pyruvic acid; Ureidosuccinic acid; Oxoglutaric acid; Carbamoyl phosphate
Galactose metabolism	27	1.69	14	5.42E-11	4.50E-09	2.28E-09	Sucrose; Raffinose; Melibiose; D-Galactose; Galactosylglycerol; Epimelibiose; Melibiitol; Galactose 1-phosphate; D-Galactose; Glucose 6-phosphate; D-Glucose; D-Fructose; Glycerol
Glycine, serine and threonine metabolism	33	2.06	14	1.62E-09	1.33E-07	4.55E-08	L-Serine; Betaine; Dimethylglycine; L-Cystathionine; Glycine; 5,10-Methylene-THF;D-Serine; Hydroxypyruvic acid; L-Cysteine; 2-Ketobutyric acid; Glyoxylic acid; Pyruvic acid; Carbon dioxide; Ammonia
Aminoacyl-tRNA biosynthesis	48	3	15	5.69E-08	4.61E-06	1.20E-06	L-Asparagine; L-Glutamine; L-Cysteine; Glycine; L-Aspartic acid; L-Serine; L-Alanine; L-Proline; L-Glutamic acid; L-Seryl-tRNA(Sec); L-Aspartyl-tRNA(Asp); L-Seryl-tRNA(Ser); L-Alanyl-tRNA; L-Prolyl-tRNA(Pro); L-Glutamyl-tRNA(Glu)
Glyoxylate and dicarboxylate metabolism	32	2	12	1.41E-07	1.13E-05	2.36E-06	Hydroxypyruvic acid; cis-Aconitic acid; Glyoxylic acid; L-Serine; Glycine; L-Glutamic acid; Acetic acid; Pyruvic acid; Formic acid; Oxalacetic acid; Ammonia; L-Glutamine
Arginine biosynthesis	14	0.874	8	3.80E-07	3.00E-05	5.32E-06	L-Glutamic acid; Argininosuccinic acid; L-Aspartic acid; Carbamoyl phosphate; Ammonia; L-Glutamine; Oxoglutaric acid; Fumaric acid
D-Glutamine and D-glutamate metabolism	6	0.375	5	4.89E-06	0.000381	5.13E-05	L-Glutamic acid; L-Glutamic acid; L-Glutamine; L-Glutamine; Oxoglutaric acid
Nitrogen metabolism	6	0.375	5	4.89E-06	0.000381	5.13E-05	Carbon dioxide; Ammonia; L-Glutamic acid; HCO3-; Carbamoyl phosphate; L-Glutamine
Starch and sucrose metabolism	18	1.12	7	5.36E-05	0.00407	5.00E-04	D-Fructose; Sucrose; Glucose 6-phosphate; D-Glucose; Starch; Dextrin; Fructose 6-phosphate
Pentose phosphate pathway	22	1.37	7	0.000233	0.0175	0.00196	Glucose 6-phosphate; Deoxyribose; Deoxyribose 5-phosphate; D-Ribose 5-phosphate; D-Ribose; 6-Phosphogluconic acid; Gluconic acid
Pentose and glucuronate interconversions	18	1.12	6	0.000509	0.0377	0.00389	L-Arabitol; D-Xylitol; D-Xylose; D-Glucuronic acid; L-Arabinose; D-Xylono-1,5-lactone
Riboflavin metabolism	4	0.25	3	0.000901	0.0658	0.00631	Riboflavin; Flavin Mononucleotide; Riboflavin reduced
Arginine and proline metabolism	38	2.37	8	0.00177	0.127	0.0114	Pyrroline hydroxycarboxylic acid; 4-Hydroxyproline; L-Proline; 1-Pyrroline-5-carboxylic acid; L-Glutamic acid; Nitric oxide; Glyoxylic acid; Pyruvic acid
Neomycin, kanamycin and gentamicin biosynthesis	2	0.125	2	0.00386	0.274	0.0231	D-Glucose; Glucose 6-phosphate
Citrate cycle (TCA cycle)	20	1.25	5	0.00624	0.437	0.035	Oxoglutaric acid; Oxalacetic acid; cis-Aconitic acid; Pyruvic acid; Fumaric acid
Pyruvate metabolism	22	1.37	5	0.0096	0.662	0.0504
Cysteine and methionine metabolism	33	2.06	6	0.0141	0.961	0.0699
Glycolysis / Gluconeogenesis	26	1.62	5	0.0197	1	0.0918
Glycerolipid metabolism	16	0.999	3	0.073	1	0.319
Amino sugar and nucleotide sugar metabolism	37	2.31	5	0.0759	1	0.319
Pantothenate and CoA biosynthesis	19	1.19	3	0.11	1	0.429
Porphyrin and chlorophyll metabolism	30	1.87	4	0.112	1	0.429
Propanoate metabolism	23	1.44	3	0.169	1	0.618
Pyrimidine metabolism	39	2.43	4	0.223	1	0.774
Butanoate metabolism	15	0.936	2	0.24	1	0.774
Nicotinate and nicotinamide metabolism	15	0.936	2	0.24	1	0.774
Glutathione metabolism	28	1.75	3	0.252	1	0.785
Histidine metabolism	16	0.999	2	0.263	1	0.79
Inositol phosphate metabolism	30	1.87	3	0.287	1	0.832
Selenocompound metabolism	20	1.25	2	0.358	1	0.942
Thiamine metabolism	7	0.437	1	0.364	1	0.942
beta-Alanine metabolism	21	1.31	2	0.381	1	0.942
Sphingolipid metabolism	21	1.31	2	0.381	1	0.942
Ascorbate and aldarate metabolism	8	0.499	1	0.404	1	0.942
Valine, leucine and isoleucine biosynthesis	8	0.499	1	0.404	1	0.942
Taurine and hypotaurine metabolism	8	0.499	1	0.404	1	0.942
One carbon pool by folate	9	0.562	1	0.441	1	1
Phenylalanine metabolism	10	0.624	1	0.476	1	1
Purine metabolism	65	4.06	4	0.589	1	1
Fructose and mannose metabolism	20	1.25	1	0.727	1	1
Tyrosine metabolism	42	2.62	2	0.751	1	1
Phosphatidylinositol signaling system	28	1.75	1	0.838	1	1
Glycerophospholipid metabolism	36	2.25	1	0.904	1	1
Primary bile acid biosynthesis	46	2.87	1	0.951	1	1
