# Supplementary material for: Nonlinear machine learning pattern recognition and bacteria-metabolite multilayer network analysis of perturbed gastric microbiome
Source: Nat Commun. 2021 Mar 26;12:1926. doi: 10.1038/s41467-021-22135-x (PMC7997970; doi:10.1038/s41467-021-22135-x)
Supplement: Supplementary file 9 — Supplementary Data 8 [file 41467_2021_22135_MOESM9_ESM.xlsx]

## Sheet: noNorm
Methods	PSI-ROC	PSI-PR
ncMCE_corr	0.917167	0.930276
trustworthiness	0.000999001	0.000999001
cMCE_corr	0.783874	0.735741
trustworthiness	0.001998	0.032301
ncMCEpk_corr	0.917946	0.913521
trustworthiness	0.000999001	0.000999001
cMCEpk_corr	0.945583	0.953279
trustworthiness	0.000999001	0.000999001				PSI-ROC	Trust	PSI-PR	Trust
ncPCA	0.817883	0.814612			HD	0.99977	0.000999001	0.999772	0.000999001
trustworthiness	0.000999001	0.000999001			MCE	0.986241	0.000999001	0.9921	0.000999001
cPCA	0.846714	0.850029			MDStyc	0.969094	0.000999001	0.965789	0.000999001
trustworthiness	0.000999001	0.000999001			MDSbc	0.955677	0.000999001	0.958589	0.000999001
nMDS	0.846714	0.850029			PCA	0.846714	0.000999001	0.850029	0.000999001
trustworthiness	0.000999001	0.000999001			nMDS	0.846714	0.000999001	0.850029	0.000999001
MDSbc	0.955677	0.958589			MDSwUF	0.827044	0.002331	0.825811	0.001998
trustworthiness	0.000999001	0.000999001
MDSwUF	0.827044	0.825811
trustworthiness	0.002331	0.001998
MDStyc	0.969094	0.965789
trustworthiness	0.000999001	0.000999001
HD	0.99977	0.999772
trustworthiness	0.000999001	0.000999001
ncMCE_spear	0.986241	0.9921
trustworthiness	0.000999001	0.000999001
cMCE_spear	0.982465	0.939518
trustworthiness	0.000999001	0.000999001
ncMCEpk_spear	0.974094	0.973766
trustworthiness	0.000999001	0.000999001
cMCEpk_spear	0.863856	0.860579
trustworthiness	0.000999001	0.000999001
