# Supplementary material for: Nonlinear machine learning pattern recognition and bacteria-metabolite multilayer network analysis of perturbed gastric microbiome
Source: Nat Commun. 2021 Mar 26;12:1926. doi: 10.1038/s41467-021-22135-x (PMC7997970; doi:10.1038/s41467-021-22135-x)
Supplement: Supplementary file 10 — Supplementary Data 9 [file 41467_2021_22135_MOESM10_ESM.xlsx]

## Sheet: median proj paroni sterbini
		PSI-ROC					PSI-PR
Methods		DRS	DCS	LOG			DRS	DCS	LOG
ncMCE_corr	non-centred	0.821231	0.751586	0.698381			0.895287	0.884505	0.868617
trustworthiness		0.00532801	0.0562771	0.152514			0.002331	0.028638	0.023643
cMCE_corr	centred	0.821231	0.738994	0.833232			0.895816	0.889687	0.926773
trustworthiness		0.00799201	0.0682651	0.00699301			0.004995	0.020646	0.004662
ncMCEpk_corr	non-centred	0.803138	0.679889	0.832623			0.859827	0.827118	0.922967
trustworthiness		0.022644	0.168831	0.017316			0.00666001	0.032301	0.000999001
cMCEpk_corr	centred	0.772903	0.71529	0.804591			0.801528	0.860621	0.913769
trustworthiness		0.0546121	0.105228	0.017982			0.0602731	0.027972	0.00899101
ncPCA	non-centred	0.845885	0.722719	0.917789			0.911682	0.831358	0.960452
trustworthiness		0.00632701	0.0646021	0.000999001			0.003996	0.031635	0.000999001
cPCA	centred	0.845885	0.51971	0.856275			0.899065	0.527126	0.929206
trustworthiness		0.003663	0.717616	0.00699301			0.003663	0.475857	0.002997
nMDS	-	0.845885	0.51971	0.856275			0.899065	0.527126	0.929206
trustworthiness		0.003663	0.718615	0.00765901			0.003663	0.42291	0.003663
MDSbc	-	0.80199	0.764015	0.811241			0.841415	0.880574	0.901172
trustworthiness		0.023643	0.037629	0.024642			0.019647	0.00732601	0.010656
MDSwUF	-	0.837167	0.768402	0.780198			0.879311	0.827048	0.837283
trustworthiness		0.00899101	0.044289	0.043623			0.003663	0.022311	0.040626
MDStyc	-	0.839954	0.776792	0.832623			0.883955	0.876199	0.909199
trustworthiness		0.00765901	0.040293	0.014319			0.011655	0.017649	0.004329
HD	-	0.866706	0.929971	0.917334			0.913963	0.965917	0.958179
trustworthiness		0.003663	0.000999001	0.004329			0.003663	0.000999001	0.000999001
ncMCE_spear	non-centred	0.757135	0.733502	0.770891			0.878557	0.617703	0.881744
trustworthiness		0.0622711	0.158508	0.037962			0.017649	0.352314	0.011655
cMCE_spear	centred	0.772885	0.61622	0.772885			0.886198	0.6293	0.886198
trustworthiness		0.047286	0.375291	0.047952			0.022311	0.380619	0.022644
ncMCEpk_spear	non-centred	0.767714	0.778474	0.767714			0.855136	0.861153	0.855136
trustworthiness		0.041958	0.048285	0.042291			0.014319	0.023643	0.014319
cMCEpk_spear	centred	0.770875	0.782779	0.770875			0.875081	0.864777	0.875081
trustworthiness		0.046953	0.040959	0.046953			0.024975	0.014319	0.023976

## Sheet: median proj amir3
		PSI-ROC					PSI-PR
Methods		DRS	DCS	LOG			DRS	DCS	LOG
ncMCE_corr	non-centred	0.5625	0.65625	0.625			0.68145	0.597075	0.731631
trustworthiness		0.713287	0.418581	0.525475			0.176823	0.513487	0.11988
cMCE_corr	centred	0.671875	0.65625	0.671875			0.68503	0.597075	0.666013
trustworthiness		0.2997	0.417582	0.331668			0.218781	0.465534	0.298701
ncMCEpk_corr	non-centred	0.71875	0.921875	0.828125			0.579483	0.942551	0.86871
trustworthiness		0.172827	0.00899101	0.024975			0.508492	0.00899101	0.000999001
cMCEpk_corr	centred	0.765625	0.5	0.828125			0.626628	0.59591	0.871303
trustworthiness		0.0959041	1	0.016983			0.316683	0.435564	0.016983
ncPCA	non-centred	0.765625	0.78125	0.890625			0.74615	0.814218	0.892429
trustworthiness		0.0819181	0.0649351	0.00899101			0.110889	0.022977	0.000999001
cPCA	centred	0.765625	0.6875	0.875			0.74615	0.763593	0.901061
trustworthiness		0.0969031	0.24975	0.016983			0.118881	0.0809191	0.014985
nMDS	-	0.765625	0.6875	0.875			0.74615	0.763593	0.901061
trustworthiness		0.0969031	0.248751	0.016983			0.118881	0.0759241	0.015984
MDSbc	-	0.765625	0.859375	0.875			0.74615	0.870527	0.901061
trustworthiness		0.0849151	0.016983	0.016983			0.128871	0.00899101	0.015984
MDSwUF	-	0.84375	0.984375	0.890625			0.834393	0.985243	0.897436
trustworthiness		0.016983	0.000999001	0.00899101			0.030969	0.000999001	0.000999001
MDStyc	-	0.765625	0.859375	0.890625			0.74615	0.850167	0.901209
trustworthiness		0.0809191	0.00899101	0.016983			0.124875	0.00899101	0.00799201
HD	-	0.78125	0.921875	0.921875			0.765942	0.924752	0.924752
trustworthiness		0.0809191	0.000999001	0.00899101			0.0599401	0.000999001	0.00899101
ncMCE_spear	non-centred	0.84375	0.765625	0.84375			0.857434	0.631243	0.857434
trustworthiness		0.024975	0.0889111	0.024975			0.016983	0.311688	0.016983
cMCE_spear	centred	0.765625	0.734375	0.765625			0.624324	0.583699	0.624324
trustworthiness		0.0729271	0.115884	0.0729271			0.361638	0.504496	0.358641
ncMCEpk_spear	non-centred	0.8125	0.84375	0.8125			0.853671	0.860457	0.853671
trustworthiness		0.040959	0.024975	0.03996			0.00899101	0.016983	0.00899101
cMCEpk_spear	centred	0.796875	0.859375	0.796875			0.849504	0.870527	0.849504
trustworthiness		0.048951	0.016983	0.048951			0.00899101	0.00899101	0.00899101

## Sheet: median proj amir4
		PSI-ROC					PSI-PR
Methods		DRS	DCS	LOG			DRS	DCS	LOG
ncMCE_corr	non-centred	0.90625	0.765625	0.546875			0.915345	0.820946	0.603201
trustworthiness		0.000999001	0.122877	0.854146			0.000999001	0.026973	0.450549
cMCE_corr	centred	0.828125	0.703125	0.78125			0.866066	0.815661	0.826498
trustworthiness		0.016983	0.215784	0.025974			0.00899101	0.021978	0.00699301
ncMCEpk_corr	non-centred	0.84375	0.734375	0.6875			0.857434	0.826709	0.80998
trustworthiness		0.000999001	0.120879	0.27972			0.000999001	0.023976	0.035964
cMCEpk_corr	centred	0.859375	0.71875	0.703125			0.823115	0.769683	0.79834
trustworthiness		0.000999001	0.192807	0.146853			0.032967	0.0719281	0.040959
ncPCA	non-centred	0.75	0.75	0.828125			0.817084	0.777427	0.864441
trustworthiness		0.147852	0.0999001	0.00899101			0.032967	0.0689311	0.000999001
cPCA	centred	0.765625	0.71875	0.8125			0.827873	0.819828	0.855934
trustworthiness		0.115884	0.207792	0.032967			0.011988	0.0509491	0.000999001
nMDS	-	0.765625	0.71875	0.8125			0.827873	0.819828	0.855934
trustworthiness		0.115884	0.208791	0.032967			0.010989	0.048951	0.00899101
MDSbc	-	0.828125	0.84375	0.828125			0.864441	0.876854	0.864441
trustworthiness		0.024975	0.00899101	0.00899101			0.000999001	0.000999001	0.00899101
MDSwUF	-	0.875	0.859375	0.859375			0.901061	0.886924	0.890991
trustworthiness		0.000999001	0.00899101	0.00899101			0.000999001	0.00799201	0.000999001
MDStyc	-	0.84375	0.796875	0.75			0.872585	0.851198	0.831494
trustworthiness		0.016983	0.0569431	0.14985			0.000999001	0.015984	0.024975
HD	-	0.765625	0.9375	0.859375			0.801328	0.947463	0.88035
trustworthiness		0.0979021	0.000999001	0.00899101			0.048951	0.000999001	0.00899101
ncMCE_spear	non-centred	0.703125	0.703125	0.703125			0.73058	0.73058	0.73058
trustworthiness		0.230769	0.244755	0.22977			0.127872	0.143856	0.128871
cMCE_spear	centred	0.703125	0.703125	0.703125			0.73058	0.73058	0.73058
trustworthiness		0.244755	0.244755	0.244755			0.142857	0.144855	0.143856
ncMCEpk_spear	non-centred	0.703125	0.796875	0.703125			0.76296	0.795827	0.76296
trustworthiness		0.224775	0.0569431	0.225774			0.0909091	0.024975	0.0909091
cMCEpk_spear	centred	0.75	0.8125	0.75			0.613535	0.751556	0.613535
trustworthiness		0.118881	0.032967	0.117882			0.360639	0.0979021	0.358641

## Sheet: summary tables
	PSI-ROC										PSI-PR
	Method	Paroni Sterbini	Trust	Amir3	Trust	Amir4	Trust	mean			Method	Paroni Sterbini	Trust	Amir3	Trust	Amir4	Trust	mean
	HD	0.929971	0.000999001	0.921875	0.000999001	0.9375	0.000999001	0.929782			HD	0.965917	0.000999001	0.924752	0.000999001	0.947463	0.000999001	0.946044
	MDSwUF	0.837167	0.00899101	0.984375	0.000999001	0.875	0.000999001	0.898847			MCE	0.926773	0.004662	0.942551	0.00899101	0.915345	0.000999001	0.928223
	MCE	0.833232	0.00699301	0.921875	0.00899101	0.90625	0.000999001	0.887119			MDSwUF	0.879311	0.003663	0.985243	0.000999001	0.901061	0.000999001	0.921872
	PCA	0.917789	0.000999001	0.890625	0.00899101	0.828125	0.00899101	0.878846			PCA	0.960452	0.000999001	0.892429	0.000999001	0.864441	0.000999001	0.905774
	MDStyc	0.832623	0.014319	0.890625	0.016983	0.84375	0.016983	0.855666			NMDS	0.929206	0.003663	0.901061	0.015984	0.855934	0.00899101	0.8954
	NMDS	0.856275	0.00765901	0.875	0.016983	0.8125	0.032967	0.847925			MDStyc	0.909199	0.004329	0.901209	0.00799201	0.872585	0.000999001	0.894331
	MDSbc	0.811241	0.024642	0.875	0.016983	0.84375	0.00899101	0.84333			MDSbc	0.901172	0.010656	0.901061	0.015984	0.876854	0.000999001	0.893029
	Method	Paroni Sterbini	Amir3	Amir4	mean						Method	Paroni Sterbini	Amir3	Amir4	mean
	HD	1	2	1	1.33333						HD	1	3	1	1.66667
	MDSwUF	4	1	3	2.66667						MCE	3	2	2	2.33333
	MCE	5	2	2	3						MDSwUF	7	1	3	3.66667
	PCA	2	4	6	4						NMDS	3	4	6	4.33333
	MDStyc	5	4	4	4.33333						MDStyc	5	4	5	4.66667
	NMDS	3	6	7	5.33333						MDSbc	6	4	4	4.66667
	MDSbc	7	6	4	5.66667						PCA	2	7	6	5
