# Supplementary material for: Nonlinear machine learning pattern recognition and bacteria-metabolite multilayer network analysis of perturbed gastric microbiome
Source: Nat Commun. 2021 Mar 26;12:1926. doi: 10.1038/s41467-021-22135-x (PMC7997970; doi:10.1038/s41467-021-22135-x)
Supplement: Supplementary file 12 — Supplementary Data 11 [file 41467_2021_22135_MOESM12_ESM.xlsx]

## Sheet: median proj  paroni sterbini
		PSI-ROC					PSI-PR
Methods		DRS	DCS	LOG			DRS	DCS	LOG
ncMCE_corr	non-centred	0.64686	0.691103	0.620865			0.734768	0.767057	0.742523
trustworthiness		0.265401	0.151182	0.331002			0.195138	0.0882451	0.117216
cMCE_corr	centred	0.669715	0.560607	0.658137			0.77361	0.510027	0.736538
trustworthiness		0.202464	0.548785	0.213453			0.141858	0.556444	0.188145
ncMCEpk_corr	non-centred	0.781152	0.686886	0.675193			0.84316	0.764438	0.810701
trustworthiness		0.042624	0.150849	0.203796			0.015984	0.117882	0.0869131
cMCEpk_corr	centred	0.701771	0.722913	0.794151			0.726764	0.813197	0.82541
trustworthiness		0.19314	0.0879121	0.030303			0.173493	0.032301	0.043623
ncPCA	non-centred	0.881435	0.790303	0.884997			0.933217	0.894982	0.9503
trustworthiness		0.000999001	0.048951	0.003663			0.000999001	0.01665	0.000999001
cPCA	centred	0.863544	0.638378	0.848928			0.912815	0.7393	0.929027
trustworthiness		0.000999001	0.271395	0.003663			0.000999001	0.175158	0.000999001
nMDS	-	0.863544	0.638378	0.848928			0.912815	0.7393	0.929027
trustworthiness		0.000999001	0.271395	0.003663			0.000999001	0.172161	0.000999001
MDSbc	-	0.836731	0.777088	0.832623			0.880628	0.843123	0.915469
trustworthiness		0.00732601	0.024975	0.014319			0.00932401	0.017316	0.004329
MDSwUF	-	0.845885	0.73852	0.800133			0.882634	0.820552	0.880075
trustworthiness		0.00899101	0.0735931	0.022311			0.003663	0.037629	0.00632701
MDStyc	-	0.839954	0.787938	0.856275			0.883955	0.846523	0.932351
trustworthiness		0.010323	0.033633	0.003663			0.011655	0.017316	0.000999001
HD	-	0.866706	0.880209	0.929971			0.913963	0.927271	0.969186
trustworthiness		0.003663	0.00666001	0.000999001			0.003663	0.010989	0.000999001
ncMCE_spear	non-centred	0.677502	0.637961	0.536221			0.803756	0.744848	0.496726
trustworthiness		0.161838	0.270729	0.743257			0.0682651	0.167499	0.687646
cMCE_spear	centred	0.773553	0.574409	0.666862			0.867501	0.632203	0.645999
trustworthiness		0.036963	0.539794	0.219114			0.00999001	0.405261	0.267732
ncMCEpk_spear	non-centred	0.664828	0.634196	0.664828			0.835125	0.808812	0.835125
trustworthiness		0.169497	0.294372	0.170829			0.032301	0.0902431	0.031302
cMCEpk_spear	centred	0.693554	0.648002	0.693554			0.816783	0.779666	0.816783
trustworthiness		0.151848	0.234432	0.151848			0.04995	0.0952381	0.047286

## Sheet: median proj amir3
		PSI-ROC					PSI-PR
Methods		DRS	DCS	LOG			DRS	DCS	LOG
ncMCE_corr	non-centred	0.703125	0.6875	0.703125			0.584696	0.640842	0.642925
trustworthiness		0.147852	0.196803	0.141858			0.471528	0.270729	0.242757
cMCE_corr	centred	0.703125	0.671875	0.6875			0.600308	0.62864	0.630425
trustworthiness		0.171828	0.245754	0.201798			0.373626	0.284715	0.297702
ncMCEpk_corr	non-centred	0.71875	0.757812	0.84375			0.609772	0.781926	0.864007
trustworthiness		0.192807	0.0859141	0.012987			0.447552	0.0779221	0.00899101
cMCEpk_corr	centred	0.75	0.695312	0.828125			0.620108	0.745706	0.813561
trustworthiness		0.157842	0.16983	0.028971			0.385614	0.0939061	0.044955
ncPCA	non-centred	0.765625	0.734375	0.859375			0.74615	0.761865	0.8438
trustworthiness		0.136863	0.14985	0.016983			0.141858	0.0889111	0.023976
cPCA	centred	0.765625	0.734375	0.859375			0.74615	0.768782	0.850167
trustworthiness		0.136863	0.171828	0.024975			0.12987	0.0679321	0.03996
nMDS	-	0.765625	0.734375	0.859375			0.74615	0.768782	0.850167
trustworthiness		0.136863	0.172827	0.024975			0.12987	0.0669331	0.03996
MDSbc	-	0.765625	0.859375	0.875			0.74615	0.856539	0.891139
trustworthiness		0.104895	0.016983	0.000999001			0.117882	0.016983	0.000999001
MDSwUF	-	0.828125	1	0.921875			0.816685	1	0.928118
trustworthiness		0.032967	0.000999001	0.000999001			0.028971	0.000999001	0.000999001
MDStyc	-	0.765625	0.875	0.875			0.74615	0.864304	0.891139
trustworthiness		0.117882	0.020979	0.000999001			0.141858	0.012987	0.000999001
HD	-	0.78125	0.921875	0.921875			0.765942	0.924752	0.924752
trustworthiness		0.10989	0.000999001	0.000999001			0.10989	0.000999001	0.000999001
ncMCE_spear	non-centred	0.8125	0.703125	0.796875			0.813535	0.642925	0.795827
trustworthiness		0.021978	0.173826	0.046953			0.018981	0.286713	0.021978
cMCE_spear	centred	0.703125	0.65625	0.6875			0.562493	0.526258	0.55096
trustworthiness		0.176823	0.352647	0.272727			0.55045	0.768232	0.614386
ncMCEpk_spear	non-centred	0.71875	0.8125	0.71875			0.776603	0.803491	0.776603
trustworthiness		0.114885	0.01998	0.113886			0.024975	0.020979	0.024975
cMCEpk_spear	centred	0.875	0.84375	0.875			0.715823	0.89933	0.715823
trustworthiness		0.00899101	0.024975	0.00899101			0.140859	0.000999001	0.136863

## Sheet: median proj amir4
		PSI-ROC					PSI-PR
Methods		DRS	DCS	LOG			DRS	DCS	LOG
ncMCE_corr	non-centred	0.8125	0.765625	0.703125			0.885133	0.840862	0.815661
trustworthiness		0.0569431	0.147852	0.173826			0.000999001	0.048951	0.033966
cMCE_corr	centred	0.78125	0.78125	0.765625			0.847585	0.861621	0.840862
trustworthiness		0.104895	0.0819181	0.0649351			0.023976	0.00899101	0.024975
ncMCEpk_corr	non-centred	0.921875	0.59375	0.6875			0.914608	0.508852	0.799182
trustworthiness		0.000999001	0.652348	0.258741			0.000999001	0.914086	0.0629371
cMCEpk_corr	centred	0.875	0.71875	0.640625			0.869311	0.803793	0.744038
trustworthiness		0.000999001	0.210789	0.394605			0.00899101	0.040959	0.0759241
ncPCA	non-centred	0.75	0.71875	0.828125			0.817084	0.701078	0.853938
trustworthiness		0.0759241	0.165834	0.024975			0.028971	0.167832	0.016983
cPCA	centred	0.765625	0.65625	0.84375			0.827873	0.729417	0.860457
trustworthiness		0.0839161	0.354645	0.016983			0.027972	0.116883	0.016983
nMDS	-	0.765625	0.65625	0.84375			0.827873	0.729417	0.860457
trustworthiness		0.0839161	0.356643	0.016983			0.027972	0.116883	0.00899101
MDSbc	-	0.84375	0.765625	0.78125			0.872585	0.840001	0.845647
trustworthiness		0.000999001	0.0919081	0.0649351			0.000999001	0.016983	0.00899101
MDSwUF	-	0.890625	0.859375	0.84375			0.90758	0.890991	0.868075
trustworthiness		0.016983	0.024975	0.032967			0.00799201	0.015984	0.016983
MDStyc	-	0.859375	0.734375	0.75			0.88035	0.824613	0.814223
trustworthiness		0.000999001	0.132867	0.124875			0.000999001	0.020979	0.022977
HD	-	0.78125	0.890625	0.90625			0.778566	0.905276	0.924621
trustworthiness		0.0569431	0.000999001	0.000999001			0.0739261	0.000999001	0.000999001
ncMCE_spear	non-centred	0.59375	0.578125	0.640625			0.608852	0.513193	0.701561
trustworthiness		0.56044	0.621379	0.358641			0.395604	0.842158	0.175824
cMCE_spear	centred	0.5625	0.59375	0.578125			0.504686	0.518838	0.513193
trustworthiness		0.716284	0.547453	0.643357			0.939061	0.811189	0.81019
ncMCEpk_spear	non-centred	0.6875	0.765625	0.6875			0.710176	0.817039	0.710176
trustworthiness		0.236763	0.104895	0.235764			0.148851	0.046953	0.148851
cMCEpk_spear	centred	0.609375	0.8125	0.609375			0.68522	0.872421	0.68522
trustworthiness		0.490509	0.03996	0.48951			0.137862	0.00899101	0.135864

## Sheet: summary tables
	PSI-ROC										PSI-PR
	Method	Paroni Sterbini	Trust	Amir3	Trust	Amir4	Trust	mean			Method	Paroni Sterbini	Trust	Amir3	Trust	Amir4	Trust	mean
	HD	0.929971	0.000999001	0.921875	0.000999001	0.90625	0.000999001	0.919365			HD	0.969186	0.000999001	0.924752	0.000999001	0.924621	0.000999001	0.93952
	MDSwUF	0.845885	0.00899101	1	0.000999001	0.890625	0.016983	0.91217			MDSwUF	0.882634	0.003663	1	0.000999001	0.90758	0.00799201	0.930071
	MDStyc	0.856275	0.003663	0.875	0.000999001	0.859375	0.000999001	0.86355			MDStyc	0.932351	0.000999001	0.891139	0.000999001	0.88035	0.000999001	0.90128
	PCA	0.884997	0.003663	0.859375	0.024975	0.84375	0.016983	0.862707			PCA	0.9503	0.000999001	0.850167	0.03996	0.860457	0.016983	0.886975
	NMDS	0.863544	0.000999001	0.859375	0.024975	0.84375	0.016983	0.855556			MDSbc	0.880628	0.00932401	0.891139	0.000999001	0.872585	0.000999001	0.881451
	MCE	0.794151	0.030303	0.84375	0.012987	0.921875	0.000999001	0.853259			NMDS	0.912815	0.000999001	0.850167	0.03996	0.860457	0.00899101	0.87448
	MDSbc	0.836731	0.00732601	0.875	0.000999001	0.84375	0.000999001	0.851827			MCE	0.82541	0.043623	0.864007	0.00899101	0.914608	0.000999001	0.868008
	Method	Paroni Sterbini	Amir3	Amir4	mean						Method	Paroni Sterbini	Amir3	Amir4	mean
	HD	1	2	2	1.66667						HD	1	2	1	1.33333
	MDSwUF	5	1	3	3						MDSwUF	5	1	2	2.66667
	MDStyc	3	3	4	3.33333						MDStyc	3	3	4	3.33333
	PCA	2	5	5	4						MDSbc	5	3	5	4.33333
	NMDS	3	5	5	4.33333						PCA	2	6	6	4.66667
	MDSbc	6	3	5	4.66667						MCE	7	5	2	4.66667
	MCE	7	7	1	5						NMDS	4	6	6	5.33333
