# Supplementary material for: Nonlinear machine learning pattern recognition and bacteria-metabolite multilayer network analysis of perturbed gastric microbiome
Source: Nat Commun. 2021 Mar 26;12:1926. doi: 10.1038/s41467-021-22135-x (PMC7997970; doi:10.1038/s41467-021-22135-x)
Supplement: Supplementary file 14 — Supplementary Data 13 [file 41467_2021_22135_MOESM14_ESM.xlsx]

## Sheet: Sheet1
Labels	F1	F2	F3	F4	F5	F6	F7	F8	F9	F10	F11	F12	F13	F14	F15	F16	F17	F18	F19	F20	F21	F22	F23	F24	F25	F26	F27	F28	F29	F30	F31	F32	F33	F34	F35	F36	F37	F38	F39	F40	F41	F42	F43	F44	F45	F46	F47	F48	F49
0	2	0	0	0	0	0	1	3	0	1	0	5	0	0	8	1	0	0	0	0	6	0	1	6	1	0	2	0	0	0	2	0	0	0	0	0	0	2	0	0	0	0	7	0	0	1	0	1	2
0	1	2	0	1	1	1	1	3	0	1	0	8	0	0	7	0	0	0	0	0	7	0	0	4	0	2	3	0	0	0	1	0	0	1	0	0	0	1	0	0	0	0	3	1	0	0	0	1	0
0	2	1	0	0	0	1	0	2	0	0	1	10	0	0	6	2	0	0	0	0	6	3	0	2	0	2	4	0	0	1	1	0	0	0	1	0	0	0	2	0	0	0	5	1	0	1	0	0	0
0	3	1	0	0	1	1	0	4	0	0	0	11	0	0	9	1	0	0	0	0	10	0	1	5	0	1	2	0	0	1	1	0	0	0	4	0	0	1	0	0	0	0	6	0	0	1	0	1	0
0	2	0	0	0	1	0	0	1	0	1	2	6	0	0	12	0	0	0	0	2	5	0	0	7	0	1	3	0	0	0	0	0	3	1	0	0	0	1	3	0	0	11	4	0	0	4	0	1	1
0	1	1	0	0	0	0	0	2	2	1	0	13	0	0	9	1	0	0	0	0	9	0	0	3	0	1	3	0	0	0	3	0	0	0	0	0	0	0	1	1	0	0	4	0	0	0	0	1	1
0	1	0	0	0	2	0	0	3	0	1	0	7	0	0	7	0	0	0	0	0	4	0	0	4	0	1	3	0	0	2	2	0	0	1	0	0	0	0	1	0	0	0	4	1	0	0	0	1	0
0	5	0	0	0	2	0	3	5	1	0	0	9	0	0	6	0	0	0	0	0	8	3	0	2	0	2	2	0	0	0	0	0	0	1	0	0	0	0	1	0	0	0	4	0	0	0	0	0	1
0	0	0	0	0	2	0	0	2	0	1	0	10	0	0	8	1	0	0	1	0	6	0	2	8	2	0	1	0	0	1	1	0	0	1	1	0	0	2	2	0	0	0	4	1	0	1	0	0	0
0	2	1	0	0	1	1	2	2	0	0	0	7	0	0	9	1	0	4	0	0	6	0	2	2	0	0	2	0	0	0	1	0	1	1	1	0	0	1	1	0	0	0	5	1	0	0	0	1	0
0	1	1	0	0	0	0	1	3	0	1	0	7	0	0	8	1	0	0	0	0	6	0	1	3	0	1	1	0	0	0	1	0	0	2	0	0	0	1	0	0	0	0	3	0	0	1	0	0	0
0	1	0	0	0	0	0	0	0	0	1	0	8	0	0	13	0	0	0	0	0	2	0	0	3	1	1	2	0	0	3	1	0	0	1	0	0	0	1	0	0	0	0	6	0	0	0	0	0	3
0	1	0	0	0	2	2	0	3	0	0	0	7	0	0	9	0	0	0	0	1	9	0	0	4	0	3	2	0	0	1	0	0	1	1	1	0	4	1	2	0	0	0	4	0	0	0	0	0	0
0	5	2	0	0	1	0	0	5	1	1	0	10	0	0	8	1	0	0	0	0	8	0	0	6	1	1	2	0	0	0	1	0	2	1	1	0	0	1	1	0	0	0	5	1	0	0	0	0	0
0	1	2	0	0	0	0	0	5	0	1	3	11	0	0	6	1	0	0	0	0	7	0	1	5	0	0	2	0	0	0	1	0	0	0	0	0	0	1	2	4	0	0	4	0	0	0	0	0	3
0	1	1	0	0	1	0	0	3	1	1	0	8	0	0	12	0	0	0	0	0	6	0	1	5	3	1	1	0	0	1	0	0	1	0	0	0	4	0	2	0	0	0	3	0	0	0	0	1	0
0	3	0	0	0	1	1	0	2	1	0	0	12	0	0	10	0	0	1	0	0	4	0	0	5	0	0	1	0	0	0	0	0	0	1	1	0	0	1	1	0	0	0	5	0	0	2	0	1	0
0	1	1	2	0	1	0	0	2	0	2	0	8	0	0	6	1	0	0	0	0	8	0	0	6	0	1	3	0	0	0	1	0	1	1	0	0	0	1	0	0	0	0	5	0	0	0	0	1	0
0	1	0	0	0	0	3	0	4	0	1	0	8	0	0	9	0	0	0	0	2	7	0	0	5	1	2	2	0	0	0	2	0	0	0	3	0	0	0	1	0	0	0	4	1	0	1	0	1	0
0	2	0	0	0	1	3	6	2	0	0	0	8	0	0	6	2	0	0	0	4	6	0	1	5	1	0	0	0	0	4	1	0	0	0	1	0	0	0	1	0	0	0	5	2	0	2	0	2	0
0	1	1	0	0	1	0	0	4	2	1	0	6	0	0	6	1	0	0	0	1	7	0	1	2	1	1	1	0	0	1	2	0	0	0	1	0	0	1	2	0	0	0	7	0	0	0	0	1	1
0	2	0	0	0	0	1	0	3	0	1	1	8	0	0	7	4	0	0	0	1	10	5	1	4	1	0	3	5	0	1	1	0	0	1	2	0	0	0	0	0	0	0	0	3	0	1	0	1	0
0	0	1	0	0	1	0	3	5	2	0	0	8	0	0	8	0	0	0	1	2	4	0	6	1	0	0	2	0	0	0	0	0	0	2	0	0	0	2	0	0	0	0	2	2	0	0	0	0	1
0	0	2	0	0	1	0	0	4	0	1	2	7	0	0	8	0	0	0	0	0	7	0	2	2	0	2	6	0	0	0	0	0	0	0	0	0	0	0	3	0	0	0	3	0	0	0	0	1	0
0	3	2	0	0	1	0	0	3	2	0	0	6	0	0	13	0	0	2	0	0	3	0	2	5	0	0	3	0	0	0	2	0	2	1	7	0	0	0	2	0	0	0	4	2	0	1	0	1	0
0	0	1	0	0	1	1	0	7	0	2	0	6	0	0	9	0	0	0	0	1	9	0	2	5	0	1	3	0	0	0	1	0	0	1	0	0	0	0	1	0	0	0	7	2	0	0	0	2	5
0	2	0	0	0	0	2	0	5	0	2	0	4	0	0	9	0	0	0	0	0	2	0	2	3	0	1	5	0	0	1	1	0	0	0	0	0	0	2	0	0	0	0	4	0	0	1	0	0	0
0	0	0	0	0	0	0	0	1	0	1	0	7	0	0	9	0	0	0	0	0	7	0	2	2	1	1	3	0	0	0	0	0	0	1	1	0	0	0	1	0	0	0	2	0	0	1	0	2	0
0	1	1	0	1	1	0	2	1	0	1	0	6	0	0	8	2	0	0	4	1	8	0	0	6	0	1	8	0	0	1	1	0	0	0	0	0	0	1	1	1	0	0	3	0	0	2	0	0	0
0	3	0	0	0	1	0	2	2	0	2	3	8	0	0	10	2	0	0	3	1	5	0	1	5	1	0	6	0	0	1	1	0	1	0	3	0	0	1	0	0	0	0	2	0	0	0	0	1	0
0	2	1	0	0	0	0	0	2	1	3	0	12	0	0	9	1	0	0	0	0	4	0	1	7	1	2	2	1	0	0	1	0	3	0	0	0	0	0	0	0	0	0	4	0	0	0	0	1	0
0	1	0	0	1	1	3	0	3	0	1	0	4	0	0	6	1	0	0	0	0	3	0	0	5	0	1	2	0	0	0	0	0	0	1	0	0	0	0	1	0	0	0	1	0	0	0	0	1	0
0	4	1	0	0	0	0	3	2	0	1	1	9	0	0	5	2	0	0	0	1	5	0	0	6	0	3	4	0	0	0	0	0	0	0	0	0	0	2	2	0	0	0	4	1	0	3	10	0	0
0	1	0	0	0	0	0	0	7	1	2	0	4	0	0	13	5	0	0	4	0	8	1	1	4	0	2	2	0	0	0	0	0	1	1	0	0	0	0	0	0	0	0	6	0	0	0	0	1	1
0	2	1	0	0	0	0	0	0	2	0	0	6	0	0	5	0	0	0	1	3	2	4	2	3	5	1	1	0	0	5	0	0	1	0	0	0	0	0	0	0	0	0	1	0	0	0	8	0	2
0	5	2	6	0	0	0	0	3	0	0	0	17	0	0	8	0	0	0	0	0	4	0	1	6	4	0	2	0	0	0	1	0	2	0	3	0	0	1	2	0	0	0	5	0	0	0	0	0	0
0	2	2	0	0	0	1	1	4	0	0	0	12	0	0	9	1	0	0	3	4	7	0	0	5	0	0	2	0	0	0	0	0	1	0	0	0	0	1	1	1	0	0	3	0	0	0	0	0	0
0	0	4	0	0	2	1	0	4	1	1	1	10	0	0	9	3	0	0	2	0	4	0	0	7	1	3	1	3	0	0	1	0	0	4	0	0	0	2	0	0	0	0	2	0	0	1	0	0	0
0	0	0	4	0	1	3	0	2	0	2	2	5	0	0	7	1	0	0	0	0	7	0	0	5	0	2	2	0	0	3	0	0	2	1	1	0	0	2	2	0	0	0	3	0	0	0	0	2	0
0	2	0	0	0	4	0	0	2	0	1	0	6	0	0	12	1	0	0	0	1	7	0	0	6	0	3	2	0	0	0	0	0	0	1	1	0	0	0	2	0	0	0	4	0	0	0	0	3	0
0	2	2	0	0	3	1	0	3	0	2	0	10	0	0	6	3	0	3	0	1	7	6	0	2	1	0	2	0	0	1	0	0	1	0	0	0	0	1	1	0	0	0	1	0	0	0	0	1	0
0	1	0	0	0	2	1	1	1	1	2	0	2	0	0	12	1	0	0	0	0	2	0	0	0	1	0	0	0	0	2	0	0	0	6	0	0	0	0	2	0	0	0	5	1	0	0	0	0	0
0	2	0	0	0	0	0	3	1	0	1	0	7	0	0	20	1	0	0	3	2	12	0	2	1	0	2	3	0	23	0	0	0	0	1	1	0	0	7	0	5	0	0	10	0	0	0	0	2	0
0	2	2	0	0	0	0	1	2	1	0	0	11	0	0	12	2	7	0	1	0	3	0	1	6	0	0	2	0	0	0	2	0	0	3	1	0	0	0	0	0	0	0	5	1	0	0	0	0	0
0	0	3	0	0	3	0	2	1	3	0	0	7	0	0	7	1	0	0	1	2	4	0	1	2	2	1	4	0	2	0	1	0	0	0	0	0	0	1	2	0	0	0	4	0	0	2	0	0	0
0	0	0	0	0	0	0	0	2	0	0	0	6	0	0	9	0	0	0	0	2	3	0	0	5	0	0	4	0	0	0	2	0	0	2	0	0	3	3	0	0	0	0	7	2	0	3	0	1	0
0	2	0	0	0	0	0	0	5	1	6	2	9	0	0	12	1	0	0	1	0	4	0	0	0	2	0	1	0	0	1	4	0	2	1	1	0	1	0	0	4	0	0	6	0	0	1	0	2	0
0	1	1	0	0	0	0	0	0	1	2	0	5	0	0	2	1	0	0	1	0	10	0	0	5	0	0	2	0	0	0	1	0	0	0	1	0	0	0	2	0	0	0	1	0	0	2	0	0	0
0	2	0	0	0	3	1	0	1	0	1	0	11	0	0	3	2	0	3	0	0	4	0	0	9	0	0	3	0	0	0	2	0	0	0	1	0	0	0	2	4	0	0	9	0	0	3	0	2	0
0	2	4	0	0	2	1	0	4	0	1	2	14	0	0	9	1	0	0	0	1	6	0	2	4	1	2	0	0	0	0	1	0	1	0	0	0	1	0	2	0	0	0	5	0	0	1	0	0	0
1	4	0	0	0	0	0	1	3	0	0	0	1	0	2	6	0	1	0	0	0	10	0	0	2	1	0	0	0	0	0	4	0	0	1	2	0	0	0	0	0	0	0	0	4	0	0	1	3	0
1	2	0	1	0	0	0	0	3	0	0	0	3	0	0	7	1	0	0	0	0	6	0	0	3	1	0	4	0	0	0	0	0	0	0	1	2	0	0	4	0	0	0	1	0	0	0	0	2	0
1	6	0	0	0	0	0	0	4	0	3	0	4	0	2	7	1	0	0	0	0	3	0	0	3	1	0	6	0	0	0	0	0	0	1	2	0	0	0	0	0	0	0	1	0	0	0	0	0	0
1	4	0	2	0	0	0	4	2	0	1	0	2	4	0	4	1	0	0	1	0	8	0	0	4	0	0	2	0	0	0	0	0	0	0	0	1	0	0	0	1	1	0	2	4	1	2	0	0	0
1	2	0	0	0	0	0	0	3	0	0	0	3	0	0	3	0	0	0	1	0	13	0	0	2	1	0	6	0	0	3	1	0	0	0	1	0	0	0	0	0	0	0	1	0	0	0	1	1	0
1	1	0	0	0	0	1	0	4	0	2	0	6	0	0	8	2	0	0	0	2	7	0	0	1	0	0	5	0	0	0	0	0	0	0	1	3	1	0	2	0	0	0	0	0	2	0	0	1	0
1	3	0	4	0	0	0	0	3	0	0	0	6	0	3	7	0	2	0	0	2	6	0	0	2	1	0	2	0	1	0	0	0	0	0	0	0	0	0	1	0	0	0	1	0	0	0	0	1	0
1	1	0	1	0	0	0	0	3	0	0	0	7	0	1	2	0	2	0	0	0	8	0	0	2	1	0	4	0	0	0	0	0	0	0	0	0	0	0	0	1	0	0	1	0	0	0	0	1	0
1	4	2	1	0	0	1	0	3	0	0	0	5	0	1	10	1	0	0	0	0	7	0	0	4	0	10	6	0	2	0	2	0	0	0	0	0	0	0	0	1	2	0	2	1	0	0	0	0	0
1	1	1	2	0	0	1	0	3	0	1	0	5	0	1	7	1	0	0	0	1	7	0	0	3	0	0	4	0	0	0	1	1	0	1	1	3	2	0	0	0	1	0	1	0	0	0	0	0	0
1	4	1	3	0	0	0	0	0	0	0	5	9	0	1	7	5	2	0	3	5	14	0	0	3	2	0	4	0	1	0	1	1	0	0	0	2	0	0	0	2	0	0	2	3	0	1	0	2	0
1	5	0	0	0	0	0	0	3	0	1	0	4	0	1	3	1	1	0	0	0	8	0	0	8	1	2	2	0	0	1	0	4	0	1	0	0	4	0	0	1	0	4	1	0	0	0	0	0	0
1	5	0	0	0	0	0	0	3	0	2	0	5	0	1	6	1	1	1	0	2	9	0	0	3	1	0	4	0	0	0	0	3	0	0	0	0	0	0	0	0	2	5	0	0	0	0	0	2	0
1	6	0	0	0	0	0	0	2	0	0	0	9	0	1	12	0	1	0	0	0	13	0	2	4	2	0	6	0	1	0	0	0	0	1	1	1	0	0	4	0	0	0	0	1	1	4	0	1	0
1	3	0	2	0	0	0	0	5	0	0	0	5	0	1	11	1	0	0	2	2	10	0	0	4	1	0	2	0	0	0	0	0	0	0	1	0	0	0	3	0	0	0	2	0	0	0	1	1	0
1	2	2	0	0	0	0	0	1	0	0	0	4	0	1	3	1	2	0	0	1	7	0	0	3	2	0	3	0	1	0	1	1	0	0	2	0	0	0	0	0	0	1	3	1	0	0	1	1	0
1	1	0	0	0	0	0	0	3	0	0	0	3	0	2	3	0	2	0	0	0	9	0	0	3	1	0	3	0	1	5	0	0	0	3	2	0	1	0	0	0	0	0	1	2	3	0	0	1	0
1	1	0	1	0	0	0	1	3	0	1	0	6	0	0	7	0	1	0	0	0	6	0	0	1	1	0	6	3	1	0	2	0	0	0	1	0	0	0	2	0	2	0	1	0	0	0	3	1	2
1	1	0	1	0	0	0	0	0	0	0	0	6	0	0	5	0	1	0	1	0	4	0	0	4	0	0	5	0	1	1	0	1	0	1	0	1	0	0	0	1	1	0	2	0	0	0	0	1	0
1	2	1	1	0	0	0	0	7	0	0	0	1	0	0	3	0	0	0	0	0	8	0	0	8	1	0	1	0	1	0	1	1	0	3	0	0	0	0	0	0	1	0	1	2	0	1	0	1	0
1	3	1	2	0	0	0	1	8	0	0	1	9	0	2	4	0	1	0	0	0	7	0	0	2	1	0	3	0	0	0	3	0	0	1	0	1	1	0	0	1	0	0	1	0	0	1	0	0	0
1	3	1	0	0	0	0	2	3	0	0	1	11	0	1	6	1	1	2	0	1	7	0	0	6	0	0	3	0	2	0	0	0	0	1	1	1	0	0	0	0	0	0	3	0	0	1	2	0	0
1	3	0	1	3	0	0	0	3	0	0	0	5	0	0	6	1	1	0	0	1	9	0	0	0	0	0	7	0	0	4	4	0	4	1	0	1	0	0	0	0	0	3	0	0	0	0	0	1	0
1	1	0	0	0	0	0	0	9	0	0	0	5	0	1	6	0	1	0	0	0	7	0	0	3	2	0	3	0	2	0	0	0	0	1	0	2	0	0	0	1	0	0	1	2	0	0	2	0	0
1	2	1	2	0	0	0	0	2	0	1	0	6	1	1	6	1	1	0	1	1	10	0	0	2	1	1	5	0	0	0	1	0	1	0	0	2	1	0	0	1	0	0	2	1	1	0	0	0	0
1	0	4	0	0	0	2	0	2	0	0	0	4	0	1	4	2	1	0	0	0	1	0	0	3	5	0	1	0	4	0	0	4	0	0	1	1	1	0	0	1	0	0	2	1	0	0	0	1	0
1	2	0	1	0	0	0	0	3	0	0	0	6	0	2	7	0	2	0	1	1	4	0	0	3	2	0	4	0	1	0	0	0	0	1	1	0	0	0	0	0	0	0	5	1	0	0	0	1	0
1	4	0	2	0	0	0	0	5	0	0	0	3	0	1	5	0	1	3	0	0	6	0	0	3	1	0	2	1	0	0	1	0	3	0	0	0	0	0	0	0	0	0	0	0	0	1	0	0	0
1	3	0	0	0	0	0	0	1	0	9	0	5	0	1	1	1	0	0	0	0	6	0	0	2	0	0	3	1	0	0	0	0	0	0	0	3	2	0	0	0	0	0	0	2	0	0	0	1	0
1	3	0	0	11	0	0	0	1	0	1	2	6	0	0	6	1	1	0	3	1	9	0	0	2	3	0	4	0	1	1	0	1	0	2	0	1	0	0	0	1	0	0	0	0	0	0	2	1	0
1	3	0	1	0	0	0	1	2	4	1	0	3	0	0	6	0	1	0	0	1	7	0	0	3	0	0	3	0	0	0	2	0	1	1	0	0	1	0	0	2	1	0	0	0	0	0	0	0	0
1	2	0	0	0	0	3	0	2	0	0	2	5	1	0	6	2	1	0	0	1	9	0	0	3	1	0	4	0	1	1	2	1	0	0	0	3	0	0	0	1	0	0	3	0	0	0	0	0	0
1	1	0	1	0	0	0	0	6	0	2	0	4	0	1	7	0	0	0	1	0	4	0	0	3	1	0	4	0	1	1	2	0	2	0	1	0	0	0	0	1	0	0	2	0	1	0	0	0	0
1	6	0	2	0	0	0	0	5	0	1	0	6	0	2	6	1	0	0	0	2	8	0	0	2	1	0	7	0	0	1	0	0	0	0	0	1	0	0	0	0	0	0	1	0	0	1	1	0	0
1	1	0	2	0	0	1	0	2	0	1	0	3	0	1	2	1	1	0	1	0	10	0	0	2	4	0	5	0	1	0	0	0	0	0	1	1	0	0	0	0	0	0	1	0	0	0	0	4	0
1	4	0	0	0	0	0	0	2	0	0	0	8	0	0	5	2	2	0	0	0	7	0	0	4	1	0	5	0	1	0	0	0	0	0	3	0	0	0	0	0	2	0	1	0	0	0	0	0	0
1	2	0	1	0	0	1	0	6	0	1	0	1	0	0	9	0	2	0	4	0	9	0	0	3	0	0	9	0	1	0	3	0	3	0	1	4	0	0	0	0	1	0	1	2	0	0	4	2	0
1	6	0	0	0	0	10	1	4	0	1	0	3	2	1	3	2	1	0	0	0	9	0	0	1	0	0	5	0	0	0	0	2	0	0	0	3	1	0	0	0	0	0	0	0	0	1	0	0	0
1	2	0	1	0	0	0	3	6	0	2	0	6	0	0	7	0	0	0	0	0	7	0	0	4	0	0	4	0	0	0	1	0	0	2	0	0	0	0	0	2	0	1	2	0	0	0	2	0	0
1	0	4	0	0	0	0	0	3	0	0	0	8	6	0	5	3	4	9	0	0	10	0	5	5	0	0	0	0	0	2	1	0	7	0	5	0	4	0	0	0	0	0	3	0	2	0	0	0	1
1	3	2	2	0	0	0	0	2	0	0	0	5	0	1	7	0	0	0	0	4	10	0	0	1	1	0	4	0	0	0	0	1	0	0	2	0	0	0	0	2	0	0	1	0	2	2	0	0	0
1	4	0	0	0	0	0	0	1	0	0	0	4	0	1	5	1	3	0	0	0	11	0	0	1	1	0	2	0	1	4	0	1	0	0	2	1	0	0	1	1	0	0	3	0	0	0	1	0	0
1	3	0	0	0	0	2	0	2	0	0	0	6	3	1	6	0	2	0	0	1	5	0	0	3	1	0	0	0	4	0	0	0	1	2	0	2	0	0	0	0	0	0	1	0	0	0	1	1	0
1	4	0	0	0	0	0	9	2	0	0	0	7	0	0	3	1	1	0	0	4	7	0	0	3	0	0	1	0	1	0	0	2	0	0	1	0	0	0	0	0	0	0	2	0	0	0	0	0	0
1	2	1	1	0	0	0	0	4	0	0	0	2	1	4	2	0	1	0	0	1	7	0	0	3	3	0	6	0	1	0	0	0	0	1	0	1	0	0	0	0	6	0	1	0	0	0	0	1	0
1	1	0	2	0	0	0	0	2	0	0	1	3	3	5	2	1	1	0	5	1	11	0	0	4	3	0	1	0	4	0	1	0	0	0	0	0	0	0	0	0	6	0	0	4	0	0	1	0	0
1	0	1	0	0	0	1	1	3	0	0	0	3	1	1	3	0	0	0	0	0	9	0	0	0	1	0	4	0	0	0	0	0	0	2	2	3	1	0	3	2	0	0	1	0	1	0	1	0	0
1	3	0	2	0	0	2	0	2	0	0	0	9	0	1	6	3	1	0	3	1	11	0	0	4	0	0	6	0	0	0	2	0	0	3	3	0	0	0	3	0	0	0	4	0	0	0	0	0	0
1	5	0	1	0	0	0	0	3	0	0	0	3	0	2	2	0	3	1	0	0	17	0	0	9	0	0	3	0	0	0	0	0	0	1	0	1	2	0	0	0	0	0	2	1	3	3	0	0	0
1	1	1	1	0	0	0	0	2	0	1	6	6	0	0	3	0	0	1	0	1	7	0	0	0	0	1	4	2	0	0	1	0	0	0	1	0	0	0	0	0	0	0	3	0	0	0	1	0	0
2	4	0	1	0	0	0	0	5	2	0	0	10	1	2	10	0	0	1	2	0	10	0	1	0	0	0	0	0	0	0	0	2	0	0	0	1	0	1	0	4	0	0	0	1	0	4	0	0	1
2	2	0	2	0	2	1	0	5	0	1	1	10	1	0	9	0	3	0	1	0	9	2	0	4	4	0	3	0	0	0	0	1	0	0	0	1	0	0	0	3	0	0	5	0	0	0	0	0	0
2	1	4	0	2	0	2	0	4	0	0	0	8	2	1	10	0	1	0	1	1	10	1	0	3	0	0	2	0	0	0	0	1	0	0	0	1	1	0	0	0	0	1	7	1	0	1	0	0	0
2	2	1	0	0	1	1	0	1	0	0	3	7	1	1	6	0	1	0	1	0	10	3	0	5	1	0	1	0	0	0	0	0	0	0	0	1	2	0	0	1	1	0	8	1	0	1	0	0	1
2	2	2	0	0	1	5	0	4	0	0	0	10	1	1	4	0	1	0	2	0	18	1	1	5	1	0	2	1	0	0	0	1	0	0	0	0	1	0	0	0	0	0	2	0	0	1	0	0	0
2	2	0	0	0	1	0	0	8	0	0	0	11	0	0	10	2	0	0	1	0	7	0	0	3	0	0	2	0	0	0	0	1	0	0	0	0	0	0	0	0	0	1	3	1	0	0	0	0	1
2	2	0	0	0	0	0	0	6	0	0	2	8	0	1	8	0	1	0	1	0	7	0	0	1	0	0	2	1	0	0	0	0	1	0	0	0	1	0	0	0	0	1	3	1	2	0	0	0	1
2	0	0	0	0	0	0	0	5	0	0	0	5	1	1	13	2	0	0	1	0	5	0	0	2	1	0	2	0	0	0	0	1	0	0	0	0	0	0	0	0	0	0	4	1	0	0	0	2	1
2	2	0	4	0	0	0	0	6	0	0	0	8	1	0	8	1	0	0	1	0	10	0	5	5	0	0	3	2	0	0	0	0	0	0	0	0	0	0	0	1	0	1	1	0	0	0	0	0	0
2	2	0	0	1	1	0	0	5	0	0	1	7	0	0	11	1	0	0	1	3	9	1	0	3	0	0	2	0	0	0	0	0	0	0	0	1	1	4	0	0	1	0	2	1	0	1	0	0	3
2	2	0	0	0	0	0	0	4	0	0	2	10	0	0	10	1	0	1	0	0	8	0	0	5	0	0	2	0	0	0	0	0	0	0	0	0	3	1	0	0	0	1	3	0	0	1	0	2	0
2	0	0	0	0	1	0	0	4	0	0	1	9	1	0	10	1	1	0	0	0	10	0	0	3	0	0	3	0	0	0	0	0	0	0	0	0	1	0	0	1	0	0	2	0	0	0	0	0	0
2	0	0	3	1	0	0	0	3	0	0	0	10	0	1	5	0	1	0	1	0	9	1	5	4	0	0	3	0	0	0	0	0	0	0	0	1	1	1	0	0	0	0	2	0	2	1	0	0	1
2	1	0	0	0	0	0	0	6	0	0	3	7	1	3	6	0	1	2	1	0	10	3	0	2	0	0	2	0	0	0	0	1	0	0	0	1	1	0	0	3	0	0	4	1	0	0	0	2	2
2	3	14	0	2	1	1	4	3	0	0	1	9	0	0	3	2	0	0	0	0	5	0	0	3	7	0	3	1	0	0	0	1	0	0	7	0	5	1	0	0	0	1	3	1	0	0	0	0	0
2	2	0	0	0	0	0	0	6	0	0	0	7	0	0	10	0	0	0	1	0	12	0	0	5	1	0	5	1	0	0	0	1	0	1	0	1	2	0	0	0	0	0	1	1	0	2	0	0	0
2	0	0	0	0	0	2	0	10	0	0	1	14	0	0	12	0	1	1	0	0	10	1	0	0	1	0	3	0	0	0	0	0	0	2	0	0	0	5	0	1	0	0	6	2	0	0	0	0	2
2	1	0	0	0	0	4	0	2	0	0	0	5	0	0	5	0	3	0	0	0	14	1	1	2	1	2	2	0	0	0	0	2	0	0	0	3	0	0	0	2	0	0	3	0	0	0	0	0	0
2	4	0	0	2	0	0	0	8	0	0	2	2	0	3	10	0	5	0	0	0	7	1	2	3	1	0	3	0	2	0	0	1	0	3	0	0	0	0	0	1	0	1	6	1	0	0	0	1	0
2	1	0	0	5	1	4	0	4	0	0	0	21	0	0	11	1	3	0	0	0	8	0	0	2	0	0	0	0	0	0	0	0	0	0	0	0	0	0	0	0	0	1	3	0	0	2	0	0	1
2	4	0	0	0	1	0	0	3	0	0	0	5	0	1	13	0	1	0	0	0	12	1	0	5	1	0	3	0	0	0	0	0	0	0	2	1	1	0	0	4	3	2	3	3	0	0	0	2	0
2	3	0	0	0	0	0	0	8	0	0	0	6	0	0	4	0	2	1	1	0	10	1	0	3	0	0	0	1	0	0	0	3	0	0	1	0	2	0	0	1	0	1	6	0	0	0	0	1	0
2	2	2	0	0	9	0	0	6	0	0	2	9	5	2	14	0	1	0	3	0	12	1	0	4	0	2	1	0	0	7	0	0	0	3	0	0	1	0	2	0	1	1	6	2	1	0	0	0	1
2	1	0	0	0	1	0	0	2	0	0	0	8	1	1	8	0	1	0	1	0	7	1	0	3	0	0	1	2	0	0	0	1	0	0	0	2	0	0	0	1	0	1	6	1	0	0	0	0	1
2	1	0	0	0	0	0	0	5	0	0	0	7	0	0	13	0	1	0	0	1	8	0	0	4	1	0	3	0	0	0	0	1	0	0	0	0	0	0	0	1	0	1	3	1	0	0	0	0	0
2	0	0	5	0	0	1	0	5	0	0	1	8	2	4	5	2	1	0	5	8	7	1	1	10	6	0	3	1	0	0	0	3	0	1	1	0	0	1	0	0	0	5	2	0	3	0	0	0	0
2	4	0	0	0	0	0	0	7	0	0	0	10	1	2	6	0	0	0	0	0	12	0	0	4	0	0	1	1	0	0	0	1	0	0	0	1	1	0	0	1	0	7	8	1	2	0	0	0	0
2	0	0	0	0	0	0	0	6	0	0	0	6	0	1	7	0	0	0	1	0	5	1	0	7	0	3	2	0	0	0	0	2	1	0	0	0	0	2	0	2	0	0	3	0	0	2	0	0	2
2	1	0	0	0	0	0	0	6	0	0	0	6	1	0	8	0	0	0	3	0	8	0	1	3	0	0	3	5	0	0	0	1	1	0	0	2	3	0	0	5	0	1	1	0	0	1	0	1	0
2	1	0	0	0	1	0	0	2	0	0	0	8	1	1	8	0	1	0	1	0	9	2	0	3	0	2	1	0	0	0	0	0	0	0	0	0	1	0	0	2	0	0	2	2	0	0	0	0	0
2	3	0	0	0	1	0	0	5	0	0	0	5	0	0	7	3	1	0	0	0	7	0	0	4	0	3	2	0	0	0	0	0	0	0	0	0	2	0	0	1	0	0	3	1	1	1	0	0	0
2	1	0	0	1	0	0	0	5	0	0	0	9	1	0	9	0	0	0	0	0	8	0	0	1	0	0	1	1	0	0	0	0	0	0	0	0	0	0	0	0	0	0	3	1	1	3	0	0	0
2	3	2	0	0	1	0	0	6	0	0	1	9	0	1	13	2	0	0	0	0	12	0	3	5	0	0	4	0	0	0	0	1	4	0	0	0	0	2	0	0	0	0	4	1	0	0	0	1	2
2	1	0	0	1	0	0	0	3	0	0	1	8	1	0	13	0	1	0	1	1	8	0	0	3	1	0	0	0	0	0	0	1	2	0	0	0	0	0	0	1	7	0	5	1	0	1	0	0	1
2	0	0	0	0	0	1	4	7	0	0	0	8	6	0	5	4	0	0	0	0	8	0	1	4	0	1	4	0	0	0	0	4	0	0	1	1	0	3	0	1	0	1	2	0	0	1	0	4	3
2	0	0	0	4	1	0	0	6	0	0	0	8	0	1	7	0	0	1	2	0	4	6	0	2	0	0	0	2	0	0	0	1	7	0	0	1	0	0	0	0	0	4	3	1	0	0	0	0	1
2	3	0	0	0	0	0	0	4	0	0	1	8	0	3	9	1	1	0	1	1	11	1	0	3	1	0	3	0	0	0	0	1	0	0	0	0	0	0	0	1	0	0	2	2	2	0	4	0	1
2	2	0	0	0	0	0	0	4	0	0	0	5	0	0	5	0	0	4	1	0	8	0	0	3	0	0	2	0	0	0	0	3	1	3	0	0	2	1	0	0	0	0	3	0	0	3	0	0	1
2	0	0	1	0	1	0	0	1	0	0	0	10	2	0	10	0	0	0	1	0	12	0	0	3	0	0	3	2	0	1	0	0	0	0	0	2	2	0	0	0	0	0	4	1	0	2	0	2	3
2	3	0	2	0	0	0	0	1	0	0	0	10	0	0	13	1	0	0	1	0	0	0	0	2	0	0	0	0	1	0	0	0	0	1	0	0	0	0	0	0	0	0	3	1	1	0	0	0	2
2	1	0	0	0	1	0	0	1	0	0	0	8	1	1	11	0	1	4	1	0	6	0	1	3	1	0	2	0	0	0	0	3	0	2	1	0	3	0	0	0	0	0	4	0	0	0	0	0	1
2	1	0	0	0	0	0	0	8	0	0	1	13	1	1	11	0	1	0	2	0	11	0	0	1	0	6	0	0	0	0	0	0	0	0	0	1	0	1	0	2	0	1	5	1	0	0	0	1	0
2	2	0	0	0	0	0	0	5	0	0	0	10	1	1	11	1	6	0	1	0	9	0	0	4	0	0	4	1	7	0	0	1	0	0	0	0	0	0	0	2	0	1	4	7	0	4	0	0	0
2	2	0	0	0	0	0	0	7	0	0	0	6	0	1	7	5	1	0	2	0	9	0	0	6	0	0	4	0	0	0	0	2	5	0	0	5	0	0	0	0	0	0	2	1	1	0	0	0	0
2	1	0	0	0	3	0	4	3	0	0	1	11	1	2	4	2	2	0	2	0	5	0	0	4	0	1	3	1	0	0	0	1	0	1	0	0	0	0	0	0	0	1	5	1	0	0	0	0	0
2	3	0	0	0	1	1	1	4	0	0	0	7	0	0	10	0	0	3	1	0	11	1	0	3	0	0	2	0	0	0	0	0	0	1	0	0	0	0	0	0	0	0	4	2	0	0	0	2	4
2	1	0	0	0	0	0	2	8	0	0	0	7	0	0	10	2	1	0	0	0	13	1	0	4	0	0	4	2	0	0	0	0	2	2	1	0	0	0	0	1	0	0	1	2	1	0	0	2	1
2	7	0	0	4	0	0	0	8	0	0	0	7	0	3	8	0	1	0	2	0	8	0	0	5	0	0	4	0	0	0	0	0	0	0	0	2	3	0	0	0	0	0	6	1	0	0	0	3	1
2	1	0	2	0	1	1	0	3	0	0	0	2	0	1	7	1	0	0	0	1	10	0	0	8	0	0	1	0	0	3	0	2	0	0	0	1	1	0	0	0	0	1	3	1	4	0	0	0	0
2	3	0	0	1	0	1	0	4	0	0	2	9	2	2	14	1	1	0	1	2	9	0	0	5	1	0	8	1	0	0	0	0	0	0	0	0	1	0	0	1	0	1	4	0	0	1	0	0	0
3	3	1	0	1	0	1	0	1	0	0	0	10	1	0	5	0	3	0	0	2	8	1	0	1	0	0	3	2	1	0	0	0	0	0	0	1	1	0	0	1	0	0	2	1	0	0	1	1	1
3	2	0	1	0	0	2	4	1	0	2	0	8	2	0	8	1	0	0	0	0	9	1	0	2	0	2	6	0	1	0	0	0	3	0	0	0	0	0	0	2	0	0	2	2	2	1	0	1	0
3	1	1	2	1	0	0	1	6	0	0	1	12	0	1	2	1	1	0	1	0	10	0	0	5	0	0	4	1	1	0	0	0	0	0	2	2	2	0	4	2	1	0	4	0	0	1	4	0	0
3	1	0	0	3	0	1	1	4	0	1	0	15	1	0	5	1	0	0	0	0	9	1	0	2	0	0	6	0	1	0	0	0	0	0	0	1	0	0	1	0	0	2	5	0	0	0	0	1	1
3	2	0	1	1	0	0	1	4	0	1	1	6	0	0	10	0	0	0	0	0	5	1	1	1	0	0	5	0	1	0	0	0	0	0	0	0	1	0	0	2	1	0	4	0	0	0	0	0	1
3	2	1	1	0	0	0	0	3	0	0	1	9	0	0	8	1	1	0	0	1	13	0	0	5	0	0	3	2	0	0	0	0	0	0	0	0	1	0	2	0	0	1	4	0	0	1	0	2	1
3	4	0	0	0	0	0	1	4	0	0	2	15	0	0	8	0	0	0	0	0	9	0	0	2	1	0	3	0	1	0	0	0	1	0	0	1	1	1	0	0	1	1	2	0	0	0	0	2	0
3	1	0	0	0	0	1	0	4	0	0	1	12	0	0	6	2	1	0	2	2	9	0	2	3	0	0	6	1	2	0	0	0	2	0	0	0	2	3	0	2	0	0	4	0	0	0	0	2	0
3	2	0	0	0	0	0	0	5	0	0	0	12	0	0	10	0	1	0	1	2	9	2	0	3	0	1	5	3	1	0	0	0	1	0	0	0	1	2	0	0	0	2	5	0	0	1	0	2	0
3	2	0	0	1	0	0	1	5	2	0	0	12	1	0	7	1	1	0	0	0	10	1	0	1	0	1	6	1	1	0	0	0	0	0	0	1	0	0	0	0	6	0	4	0	0	0	0	1	0
3	3	0	1	0	0	1	0	5	0	0	0	17	0	2	7	1	0	0	0	0	9	1	8	1	0	0	8	1	2	0	0	0	0	0	0	3	0	0	2	2	0	0	5	0	1	0	0	1	1
3	4	1	1	5	1	2	0	0	0	0	0	12	0	2	7	1	0	0	0	0	9	1	4	1	0	0	6	1	1	0	4	0	7	0	2	1	0	0	0	1	0	0	5	0	10	1	0	2	5
3	0	1	0	1	3	0	2	4	0	0	0	13	0	0	6	1	1	0	0	0	8	0	1	6	10	0	6	1	0	0	0	0	1	0	0	0	0	4	0	0	2	0	5	2	0	1	0	0	0
3	2	0	0	2	2	1	0	5	0	1	0	16	0	0	4	0	0	0	0	0	7	1	2	3	0	0	7	1	0	0	0	0	1	0	1	1	1	0	0	0	0	0	3	0	0	0	0	0	0
3	2	0	1	0	0	1	0	3	1	0	2	12	0	0	8	2	1	0	0	0	9	0	0	1	0	0	6	1	2	0	0	0	1	0	0	0	0	0	0	0	0	0	4	0	0	0	0	1	0
3	4	0	0	1	0	0	0	7	0	3	0	12	0	5	9	1	0	0	0	0	4	0	0	2	0	0	6	1	0	0	0	0	0	0	0	0	1	0	0	0	0	2	2	0	2	1	0	1	1
3	2	0	0	1	0	1	2	4	0	0	1	14	1	1	5	0	1	0	0	2	10	1	0	1	0	2	6	1	2	0	3	0	0	0	0	8	0	3	3	0	1	0	0	0	0	0	0	3	4
3	2	2	0	0	0	0	0	5	0	1	1	14	2	0	10	0	0	0	0	0	10	0	0	0	0	0	4	1	0	0	0	0	1	0	0	0	0	0	0	0	1	1	4	1	0	2	0	0	0
3	2	0	2	2	0	1	1	5	0	1	0	6	0	0	6	0	3	0	0	1	7	2	0	5	1	2	4	2	2	0	0	0	1	0	0	0	2	0	0	1	0	1	6	2	2	1	0	1	0
3	2	1	0	1	0	1	1	4	0	0	0	19	3	0	6	0	0	0	0	0	6	1	0	1	0	0	4	2	0	0	3	0	1	0	0	0	2	0	0	1	0	0	6	2	0	0	0	1	1
3	2	2	0	1	0	0	0	4	2	1	0	11	1	0	7	4	1	0	0	0	9	1	0	2	0	0	8	1	1	0	0	0	0	0	0	1	1	0	0	0	0	0	1	0	0	0	0	0	0
3	2	3	6	0	0	0	0	3	0	0	0	6	2	0	8	0	1	0	0	2	5	0	1	1	0	0	4	0	1	0	0	0	0	0	1	1	0	0	0	2	0	0	1	0	2	0	1	1	0
3	1	0	0	0	0	0	1	2	0	0	0	8	1	2	10	1	0	0	2	0	9	0	0	2	0	4	5	1	0	0	0	0	0	0	0	1	0	0	0	0	0	0	4	1	0	2	0	3	0
3	4	0	0	0	0	1	0	5	0	0	1	10	0	0	9	1	0	0	0	1	11	1	1	1	0	0	3	1	0	0	2	0	0	0	0	0	0	2	0	0	1	0	3	0	0	1	0	1	0
3	0	0	0	0	1	1	2	3	0	0	3	10	1	0	8	1	0	0	2	0	7	1	0	2	0	0	5	1	0	0	0	0	0	0	3	1	3	0	6	0	0	0	4	2	0	1	0	0	0
3	2	2	4	0	0	1	1	5	2	1	0	7	1	0	8	2	1	0	0	1	7	1	0	3	0	1	5	0	1	0	0	0	0	2	0	0	0	0	0	2	2	0	4	1	1	0	0	0	1
3	2	0	0	0	1	0	0	4	0	0	0	12	0	0	16	1	0	0	0	0	6	1	0	1	0	0	4	0	4	0	1	0	0	7	0	1	2	0	0	0	0	0	6	1	0	1	0	1	0
3	1	1	0	2	0	2	0	6	1	0	0	10	4	0	7	1	1	0	0	0	12	2	0	1	0	0	9	0	1	0	0	0	0	0	0	1	0	0	0	3	0	1	1	2	0	0	0	0	1
3	3	0	0	2	0	4	0	9	0	0	1	7	2	0	10	2	2	0	1	2	7	2	0	1	0	0	9	0	1	0	0	0	0	0	0	0	0	0	0	2	1	0	4	1	0	0	0	3	0
3	0	1	0	2	0	0	3	5	0	1	2	7	0	3	4	0	1	0	1	1	3	1	0	1	0	1	3	1	0	0	0	0	1	0	0	1	0	0	0	0	0	0	11	1	0	1	0	2	2
3	1	2	0	0	0	1	1	4	0	5	0	13	1	2	7	3	0	0	0	1	7	1	0	5	0	0	5	3	2	0	0	0	1	2	0	0	1	0	3	1	0	0	5	3	2	1	0	0	0
3	5	0	1	0	0	0	0	2	1	1	0	11	0	0	10	1	1	0	1	0	10	0	2	2	0	0	5	0	1	0	0	0	0	1	0	1	2	1	0	0	0	2	8	0	0	0	0	1	0
3	0	3	0	1	1	1	1	2	1	1	1	9	1	0	7	0	3	0	0	0	9	1	1	1	1	0	3	3	2	0	0	0	1	0	0	0	1	0	0	0	1	0	1	0	0	1	2	2	1
3	5	0	0	2	0	1	0	10	0	0	0	12	1	2	4	1	0	0	0	1	8	1	0	6	0	0	1	0	0	0	0	0	0	0	0	0	3	0	0	0	0	0	5	1	1	9	0	2	3
3	3	0	0	0	0	0	0	6	1	0	0	17	0	0	9	0	3	0	0	2	16	5	1	3	0	0	4	2	1	0	0	0	0	0	0	0	3	0	2	1	0	2	5	0	0	0	0	0	0
3	1	3	0	0	0	2	2	3	1	0	1	11	0	0	8	0	0	0	0	1	16	0	0	0	1	0	2	3	0	0	0	0	0	0	0	5	1	0	1	1	1	0	4	1	0	1	0	2	0
3	6	0	0	0	0	2	1	3	0	0	0	10	0	2	5	0	0	0	0	1	10	1	0	2	1	0	1	0	0	0	0	1	0	1	2	1	0	2	0	2	0	0	3	2	0	3	0	0	1
3	3	1	1	1	0	0	0	2	0	0	0	10	0	4	8	0	3	0	0	0	12	0	1	2	0	1	4	1	2	0	0	0	0	0	0	1	1	0	0	1	0	1	3	1	0	0	2	1	0
3	3	1	0	0	0	0	0	1	0	0	0	17	3	0	4	4	1	0	0	0	12	0	0	2	0	0	2	0	3	0	0	0	0	0	2	0	1	1	0	0	0	0	4	2	0	0	0	1	0
3	1	0	0	0	0	2	0	2	3	0	0	16	1	0	4	1	0	0	0	1	9	2	0	2	0	2	4	1	4	0	0	0	0	0	0	1	1	0	0	3	0	0	3	1	0	0	0	1	0
3	3	0	1	0	0	1	2	5	0	0	1	14	0	1	9	4	0	0	0	0	6	3	0	1	0	0	8	0	0	0	0	4	0	0	0	0	0	0	0	1	1	0	4	1	0	1	0	1	1
3	1	1	0	0	0	0	1	3	0	0	2	13	0	0	6	1	0	12	0	1	9	0	1	1	0	0	5	3	0	0	0	0	1	3	2	0	0	4	0	0	0	0	6	0	0	1	0	1	0
3	0	2	0	0	0	2	0	5	0	0	4	11	1	0	19	4	5	0	0	0	15	0	0	0	5	0	3	1	1	0	0	0	1	0	0	1	0	0	0	0	4	2	1	5	0	0	0	0	0
3	9	1	0	0	0	1	0	1	0	0	1	15	1	1	6	1	1	2	0	1	7	2	0	3	0	0	1	1	1	0	3	3	1	0	0	1	1	0	2	0	0	0	5	1	0	1	0	1	0
3	3	0	1	0	0	0	1	2	0	0	0	8	1	0	6	0	0	0	1	2	5	0	0	1	1	1	8	0	0	0	5	0	0	0	5	0	2	0	0	0	1	1	3	0	1	1	0	1	1
3	3	3	0	3	0	3	0	4	0	1	1	6	0	0	6	2	0	0	0	0	10	3	1	0	0	1	6	1	1	0	0	0	3	4	0	0	0	0	0	0	0	0	4	2	0	0	0	0	0
3	2	0	0	0	0	0	0	4	0	0	1	14	0	0	5	1	2	0	0	0	6	0	1	1	0	0	2	3	3	0	1	0	0	0	0	2	3	0	0	0	0	0	1	0	0	0	0	0	1
3	2	1	2	1	0	0	2	4	0	1	0	15	1	1	8	0	0	0	0	1	4	2	0	3	1	0	0	3	0	0	1	0	1	0	1	0	0	1	0	1	2	3	2	0	0	2	0	2	0
3	3	0	0	0	0	1	1	4	0	0	0	8	2	0	4	1	2	0	2	2	7	0	1	1	0	1	4	0	0	0	0	0	1	0	1	2	0	0	1	0	0	1	5	0	0	1	0	1	0
3	4	4	0	1	0	0	1	4	0	0	0	17	0	1	9	0	4	0	0	4	16	0	0	4	0	0	5	0	2	0	0	0	1	0	0	1	3	0	0	0	0	4	4	1	0	0	0	0	0
[truncated: 151 more columns]
