# Supplementary material for: Nonlinear machine learning pattern recognition and bacteria-metabolite multilayer network analysis of perturbed gastric microbiome
Source: Nat Commun. 2021 Mar 26;12:1926. doi: 10.1038/s41467-021-22135-x (PMC7997970; doi:10.1038/s41467-021-22135-x)
Supplement: Supplementary file 15 — Supplementary Data 14 [file 41467_2021_22135_MOESM15_ESM.xlsx]

## Sheet: Sheet1
Labels	F1	F2	F3
0	-0.4894	1.53329	7.9007
0	-2.9166	10.1434	7.6818
1	8.30677	3.54321	-8.35029
1	7.31608	6.1689	-9.09576
0	0.0617801	5.76643	7.84586
1	9.74235	6.13784	-6.91827
0	4.14683	19.7658	5.94031
0	6.32692	8.58374	1.64767
0	1.85351	8.7667	-4.73565
0	-4.49857	9.78334	7.11492
1	7.63997	6.56966	-8.86993
2	6.42551	18.0887	-9.63807
0	5.60929	11.6125	-1.97055
1	2.15469	1.68454	-10.9799
0	4.33904	7.41092	5.7557
0	-2.43228	7.01068	7.7857
2	4.20807	17.6589	13.1721
0	0.151131	6.37572	-4.74184
0	-6.4082	7.00259	5.86059
2	9.53967	16.7745	-7.15218
0	0.0710268	12.6108	7.84461
0	0.433177	2.06733	-4.78313
2	11.6074	15.6542	5.941
1	10.8381	7.26924	7.48349
0	3.77145	5.67647	-3.96567
1	8.14156	5.0093	-8.48636
0	0.835801	17.7752	-4.81231
0	3.77791	11.8784	-3.96143
0	3.69715	4.90074	6.32339
1	1.10836	5.72828	-11.0401
0	0.969941	18.7122	7.66703
0	1.94399	10.7644	-4.71842
2	0.184193	16.9424	-11.0108
0	6.35452	14.7005	0.701164
1	6.25217	8.63633	12.1473
0	4.38038	11.9043	-3.50276
2	9.98517	17.2923	-6.62097
0	-6.72705	10.7789	5.56926
0	-4.02009	4.30065	7.32529
0	5.97836	0.647961	3.18159
0	3.21277	12.393	6.67199
0	3.54576	4.35781	6.43888
0	4.56311	12.7608	-3.33518
0	-3.27917	2.13204	7.5835
1	6.57239	5.00273	-9.55607
0	-5.88685	17.5754	6.27916
0	5.35712	19.1997	4.47278
0	2.92648	3.6838	-4.41596
0	4.82317	19.4782	-3.06857
0	-3.19153	18.6885	7.60891
2	6.03761	20.6582	12.2757
0	4.08473	14.5658	-3.74436
2	10.3288	15.3539	8.28736
0	4.80714	15.07	5.24101
0	2.45383	10.0045	7.11015
0	5.92941	14.9906	-1.29227
0	5.28332	2.33833	-2.49358
0	5.16502	17.1114	-2.65651
0	1.55829	10.1288	-4.77994
0	2.81623	14.3547	-4.46093
2	10.2081	18.7635	-6.32984
1	10.7684	0.202631	7.60147
0	6.32987	6.3541	1.61852
0	1.67048	11.4966	7.44833
0	5.67018	12.9837	3.90839
0	0.581297	11.2354	-4.79787
0	4.89845	0.448776	-2.98441
0	-2.02256	0.390145	7.84978
2	12.4487	17.2699	2.98587
0	6.15776	9.88838	-0.596635
0	0.732887	16.1758	7.7247
1	10.7506	6.70721	7.63116
1	8.4163	7.65018	-8.25724
1	5.55352	3.51257	-10.0697
0	5.68658	7.68382	-1.82583
2	10.2992	18.0877	-6.20533
2	1.29031	20.2027	13.9858
0	0.712781	0.368855	-4.80704
0	5.87433	8.02148	-1.42627
0	-0.708926	11.7044	7.91165
0	3.17169	11.958	-4.30516
0	3.72706	10.6363	6.29982
0	1.56276	13.6004	-4.7794
1	12.3141	4.08172	-1.69203
1	10.2211	9.98189	-6.31225
0	5.62367	2.08216	-1.94435
0	5.35611	19.9723	-2.38703
0	-0.469485	7.71728	7.89941
0	-4.23156	17.9936	7.23673
0	4.22751	20.561	5.86449
0	1.67361	6.45059	-4.7648
0	-3.67614	17.5932	7.455
0	2.83643	18.2383	6.90425
0	0.994198	7.04799	-4.81445
0	3.64888	6.32728	6.3609
0	5.43207	10.9074	4.34855
0	6.36026	5.47131	1.0853
2	10.3346	19.7589	-6.15605
2	12.6058	16.9625	1.04466
0	5.8879	20.704	3.42082
0	0.701449	2.16817	7.73175
0	5.59757	1.80895	-1.99168
2	8.39817	19.2845	10.5233
0	-2.57433	1.28489	7.75842
0	5.3322	18.4698	-2.42259
0	6.19108	10.3214	-0.463717
1	12.2265	7.16966	4.07656
0	6.26995	19.881	2.06555
0	4.87262	13.64	5.16028
2	3.82437	20.534	-10.6752
0	5.83863	18.3116	3.54065
2	12.3702	17.2449	-1.42333
0	6.30909	16.3939	0.17962
2	9.08568	18.5476	9.83781
1	10.2961	0.662982	-6.20955
2	9.1525	20.6247	9.76564
0	5.82086	18.4441	3.58232
0	-7.33373	13.6033	4.92411
2	0.220246	19.9236	14.1199
0	2.41492	9.07397	-4.60047
0	3.12836	19.1352	6.72682
0	6.20496	20.6464	-0.404298
1	9.11958	9.26054	9.80133
0	4.98591	5.24491	-2.88223
0	3.40777	13.2194	-4.18368
0	-5.08399	11.265	6.80639
0	2.87719	19.363	-4.43643
0	3.13857	3.68859	-4.32102
2	1.02875	16.9887	14.0263
0	6.35193	12.3072	1.32832
1	6.07243	5.94537	12.2552
0	-6.25013	2.03234	5.99464
0	5.21169	11.1681	-2.59366
0	3.92381	2.89035	6.13824
0	2.59261	16.1131	-4.54326
0	1.03882	0.97384	-4.81411
2	7.75054	17.321	11.0865
2	5.49799	17.5285	-10.0941
0	2.2442	3.66411	-4.64879
2	12.3772	16.5526	3.39336
0	2.36757	6.45391	-4.61451
2	12.1483	19.5619	-2.35644
0	1.80682	18.4961	7.39693
1	11.899	4.30297	5.17785
0	-8.06127	16.8124	3.93547
0	-0.464604	17.8492	7.89908
0	-4.6098	9.88692	7.06078
0	-4.24338	18.1521	7.23158
0	4.30782	4.63668	-3.56528
0	-4.46727	2.94289	7.12979
1	10.951	3.04315	7.28617
0	6.21332	6.94839	-0.367159
0	2.75756	17.4441	6.94908
2	12.5904	15.3356	0.37147
1	10.9577	0.7353	-5.18874
2	8.94015	16.7441	9.99139
0	6.10998	15.8992	2.77098
0	-1.72359	14.5584	7.88301
1	8.14874	4.09011	10.7488
0	-7.07942	13.9608	5.21064
1	2.21239	8.16492	-10.9737
1	11.4088	3.21501	-4.33177
1	12.2532	1.10717	3.96732
0	-7.73863	14.5389	4.4097
1	5.47791	1.43535	-10.1029
0	6.27616	2.77401	-0.043164
0	4.07719	2.33634	6.0039
0	6.20187	18.8064	2.41068
0	-8.09147	6.0922	3.88751
1	0.635141	0.416414	-11.0348
0	4.34989	6.40213	5.74487
0	0.80077	19.0912	-4.81113
0	-5.04977	18.2109	6.82608
2	11.4878	17.5201	6.21751
2	10.0395	18.428	8.69291
0	1.38299	8.81595	7.54707
0	3.6314	3.09226	6.37432
1	12.3895	4.73687	3.32836
1	12.5911	6.45564	1.60911
2	12.3984	16.0285	-1.27563
1	2.07065	0.427326	13.8345
0	4.97423	17.431	5.02998
2	8.299	20.8273	-8.3568
0	1.7721	20.5648	7.41031
0	0.972904	12.7126	-4.81446
0	3.85301	12.1596	6.19773
1	1.13197	7.54961	14.0109
0	-3.44155	18.3175	7.53362
2	1.0518	17.3027	14.0229
0	4.48242	5.79189	5.6086
1	5.23697	1.40395	-10.2044
1	5.26337	0.237216	-10.1936
2	7.11981	17.6386	-9.22486
0	4.95775	2.03871	-2.91568
0	5.72726	10.5938	-1.74553
0	-1.88565	17.4141	7.8664
0	-6.81403	9.20559	5.48454
1	11.4897	1.13865	-4.15854
0	2.54661	4.63806	7.06284
0	4.05738	4.04891	-3.76503
1	11.2481	3.9863	-4.65647
0	2.52382	20.2726	-4.56625
0	2.09123	7.9602	7.27984
0	2.58803	15.364	-4.54482
0	4.16745	2.56997	5.92115
0	2.12301	12.8386	7.2659
2	6.60589	16.3965	-9.53696
0	-4.9288	6.46887	6.89398
0	5.43235	18.6114	-2.26966
0	-6.61123	2.75718	5.67848
1	5.22689	4.47763	12.7147
0	5.21278	19.02	4.69669
1	8.9183	8.87671	-7.79962
1	2.17703	1.69665	-10.9776
0	5.44664	3.60467	-2.24695
2	1.89192	16.9484	-11.0044
0	-6.24798	0.242209	5.99642
0	-1.31586	4.14811	7.91012
0	6.22585	14.9344	2.29975
0	6.3155	10.5363	1.75021
0	6.17393	17.3076	2.52955
0	5.24745	3.5067	-2.54426
1	4.70602	6.27729	12.961
2	11.5633	20.4149	6.04496
2	7.52942	18.0455	-8.94885
2	9.06937	15.1469	-7.65107
0	4.25196	16.7785	5.84105
0	0.738788	16.8949	7.72336
1	4.5986	7.34887	13.0085
0	0.19583	0.457502	7.82652
1	12.5996	4.98834	1.39666
0	-7.69469	7.63317	4.46946
1	8.17941	8.87278	10.7217
0	6.20937	13.3322	-0.384868
0	0.437464	17.7849	-4.78362
2	12.5936	18.3002	0.440875
0	-0.759139	19.9145	7.91329
0	5.46875	18.7286	-2.21135
0	6.09085	15.0553	2.83676
0	-6.03035	1.44735	6.17052
0	-6.14548	16.2971	6.07987
1	4.67213	6.58139	-10.4174
1	9.22967	7.48756	9.68094
0	0.225194	5.39644	7.82196
1	5.4685	8.25148	-10.107
0	6.02171	20.5072	3.05607
0	1.10963	6.98058	7.62928
0	6.26197	11.7031	-0.125066
0	6.3347	16.1676	1.56755
0	6.33646	6.05004	0.431027
0	6.07209	10.1365	2.89896
2	12.5636	19.9771	2.03011
0	0.791732	19.0651	7.71113
0	-7.50701	17.816	4.71352
2	11.4912	16.0851	-4.1553
1	7.93447	2.79218	10.9338
0	-7.45179	13.885	4.78208
0	6.20117	12.512	-0.420818
1	11.6282	9.06034	-3.84413
0	5.68859	15.215	3.87087
0	1.39236	20.1754	-4.7969
1	7.41307	1.29642	-9.02984
0	0.443569	5.75275	7.78443
0	4.25649	11.9096	-3.6082
0	5.62562	16.2404	3.99687
0	2.7235	4.80092	-4.49649
0	-7.88328	4.47903	4.20519
0	3.137	20.4251	-4.32176
1	3.20935	6.23272	13.5288
0	1.99933	14.4043	7.31916
0	6.16616	7.78889	2.56097
1	11.354	7.98448	-4.44535
0	6.04758	6.9192	2.97706
1	1.18689	5.36163	-11.0391
0	4.73539	18.1748	-3.16256
1	2.89179	1.59534	-10.8776
2	12.078	18.1704	-2.59866
2	4.38427	17.5668	13.1
1	12.5172	9.81242	-0.493615
2	11.7181	16.2022	5.66793
1	9.22258	3.62599	9.68878
0	4.47247	20.2389	-3.42018
0	4.25575	18.4924	-3.6088
0	5.52195	0.454607	-2.12328
1	2.84804	6.27553	13.6371
0	1.17626	11.409	7.61027
0	2.14254	0.731958	7.25725
0	-0.255423	7.6869	7.88224
1	12.2954	7.05573	3.78578
0	5.89637	5.28365	3.39956
0	-3.57095	11.8433	7.49123
0	6.02579	16.9354	3.04385
0	-7.59967	19.5503	4.59522
2	9.43248	19.0273	-7.27105
0	6.11075	12.074	-0.765695
2	11.3678	19.8825	6.47879
1	4.83105	0.864354	12.9043
2	6.51618	15.1625	11.9818
0	-4.62636	13.3293	7.05255
1	10.6158	4.16426	-5.74445
2	9.34083	18.6614	-7.3702
0	-4.21243	1.51902	7.24502
0	-0.870076	19.7452	7.91578
1	11.8077	6.62016	-3.39593
0	3.31214	11.7851	-4.2347
1	11.3949	5.17685	-4.36098
1	7.90006	7.30124	-8.6764
1	9.15358	2.08673	-7.56591
1	10.1737	5.92514	-6.376
2	11.8352	17.519	-3.32227
0	5.03029	16.0795	4.95529
1	10.9804	1.99076	7.23348
0	2.47796	1.97826	-4.58099
2	8.75584	17.2374	-7.95357
1	10.839	3.05582	7.48197
0	3.94947	18.2057	-3.844
0	0.774164	2.00786	-4.81007
0	6.28882	8.14652	1.9477
0	-3.0993	16.158	7.6345
1	6.18085	6.19332	-9.76852
1	2.50289	3.21114	13.7306
0	-4.15755	19.9612	7.26851
0	5.38431	11.4693	-2.34434
2	12.1154	17.6608	4.49219
2	11.2753	17.4409	-4.60334
1	12.5275	8.21678	2.40278
1	12.4906	5.5242	-0.701474
2	2.12427	16.2459	13.8224
0	0.657479	17.4966	7.74138
0	5.13679	5.65563	4.80742
0	6.34903	15.6946	1.37899
0	0.98597	12.9396	-4.81447
0	4.27402	8.53758	5.8197
0	4.28177	13.757	5.81216
1	9.47431	9.59612	9.40242
1	0.190284	2.17176	14.1224
0	1.28182	3.36831	-4.80505
0	6.14106	6.96758	-0.658875
0	-1.32901	16.2089	7.90958
0	4.61879	15.2767	-3.28102
0	-1.71353	17.6763	7.88393
0	6.02761	17.1403	-1.02685
1	6.53335	1.96584	-9.57813
0	4.25549	19.3501	5.83764
2	12.3871	19.5093	3.34114
2	2.77108	17.583	-10.8978
1	9.08967	6.78777	-7.63069
0	4.51177	6.10657	-3.38379
2	7.70718	17.8558	-8.82098
2	10.7615	20.5569	7.61296
0	4.61123	11.1532	-3.28846
0	2.14416	11.5898	7.25653
0	5.45475	11.2683	-2.23395
0	6.34823	4.94488	1.39182
0	-6.5489	9.47943	5.73563
1	5.67783	5.11384	12.4792
0	5.72193	17.9657	-1.75623
0	2.24136	4.04565	-4.64954
0	6.31408	18.7765	1.76202
0	-6.56699	2.81843	5.71916
1	8.34396	7.49546	10.5733
0	-3.57748	2.85303	7.48902
0	2.76951	11.7853	-4.4791
2	6.98852	17.9416	-9.30809
2	12.4965	16.5722	2.65747
0	4.62589	3.15354	-3.274
0	2.15697	3.69513	7.25081
1	7.58685	9.73218	11.2178
0	-6.29888	0.927741	5.95399
0	1.17475	17.7195	-4.81054
0	5.51749	11.2382	4.1993
2	8.25233	19.368	-8.39569
2	10.9896	15.3674	7.21697
1	6.58793	8.25999	-9.54723
0	3.10538	12.8959	6.74147
0	5.75014	18.8194	3.74101
0	0.277484	12.0659	7.81356
1	0.567833	7.1381	-11.0324
2	3.45006	18.4743	-10.7664
2	3.40121	15.6134	-10.7773
2	10.5237	19.313	7.99471
0	4.35339	19.6881	5.74136
1	2.31718	2.92601	-10.9617
1	12.0098	9.63382	4.84343
0	-4.16553	15.6183	7.26512
0	3.22926	10.4682	-4.27691
0	4.1407	16.9702	5.94597
1	10.2755	9.25003	-6.23804
0	2.97273	6.55276	6.82371
2	11.0745	17.2923	-4.98227
0	2.91346	6.91296	6.85922
0	-6.38506	19.0412	5.88063
0	-7.83115	1.20797	4.28031
0	-1.65459	14.267	7.88907
0	3.748	14.8674	6.28317
2	5.92619	19.9275	12.3402
0	1.29774	20.102	7.57391
0	4.65313	17.132	5.42176
0	2.26345	18.1416	-4.64366
0	2.64362	3.51868	7.01161
0	5.08372	6.86801	-2.76188
2	7.89858	16.2341	-8.67753
0	4.39339	0.725729	5.70094
1	12.6058	0.807318	0.94792
2	9.13391	20.9204	-7.58596
0	4.77605	4.62321	5.2785
0	4.40522	9.56557	-3.48085
1	5.19465	5.72834	-10.2215
2	11.5501	19.5875	6.07559
0	-2.54726	18.18	7.76382
0	6.263	2.05469	-0.119301
0	6.35712	2.81009	0.765996
0	-7.46665	14.1387	4.76377
0	-0.228579	8.71756	7.87967
0	0.680473	10.7137	7.73638
0	4.47233	0.100278	-3.42031
0	2.10927	0.259058	-4.68248
0	1.77512	18.8657	-4.74918
0	-3.59685	20.1984	7.48245
1	7.69913	8.03652	11.1282
0	0.774813	12.1276	-4.81009
0	1.47674	17.1455	7.51629
0	0.159365	3.42233	7.83202
0	-0.490171	11.4758	7.90075
1	10.9185	0.650665	-5.25602
0	5.74773	12.5029	3.74625
0	2.96082	18.6886	-4.40135
0	2.76277	5.50016	-4.48168
0	2.81396	3.82959	-4.46182
2	3.1318	19.2423	13.5529
0	2.22999	4.54899	-4.65253
0	-8.09739	19.8371	3.87803
2	12.5773	17.6249	0.148154
0	6.36066	20.3168	0.921524
0	-5.79721	20.7584	6.34466
1	10.6373	7.73728	7.81591
0	-4.55149	11.023	7.08942
0	0.522415	3.21753	7.7693
0	3.78978	1.84352	6.24957
0	-1.9624	5.18913	7.85738
0	-7.68713	15.0697	4.47964
0	-3.94416	20.4526	7.35544
0	-3.13167	12.3126	7.62565
0	6.2391	3.23027	-0.245162
0	0.607405	12.5921	-4.79998
0	0.912978	0.485763	-4.814
0	-7.32505	15.7358	4.93432
0	2.47742	14.025	-4.58116
1	12.4814	0.181567	2.76784
0	4.75828	6.96876	5.2997
0	4.27131	12.8255	5.82233
2	12.4266	16.998	3.12053
0	-7.3076	18.594	4.95474
2	10.7326	15.2138	7.66085
0	4.91799	3.47106	-2.96201
0	0.648821	4.80653	-4.80304
0	-5.34309	4.1914	6.65028
1	0.400989	1.30711	14.103
2	0.00657857	18.7068	14.1367
0	2.53298	15.3424	7.06989
1	12.6002	4.06959	1.37611
0	1.21803	7.85396	-4.80861
0	0.593558	5.99092	-4.79888
1	0.740291	2.21986	-11.0377
2	12.5185	16.7313	2.48108
0	5.65331	1.00184	3.94226
0	1.35828	5.8962	7.55497
0	1.43736	4.99974	-4.79286
0	2.17406	18.5518	-4.6668
0	2.53061	15.3169	-4.56403
1	12.1892	6.0591	4.22256
0	-0.0776724	12.7227	7.86348
0	-6.53137	16.2176	5.7515
0	0.128788	19.9211	-4.73782
0	-5.65697	5.3597	6.44361
1	2.85832	8.71208	-10.8833
0	-6.78522	0.525362	5.51286
0	5.89212	9.85031	3.41025
0	0.87679	10.5664	7.69065
0	-3.67516	8.49208	7.45535
0	5.49979	11.8893	4.23095
0	6.2699	15.845	-0.0800802
0	5.84517	14.134	-1.49368
0	6.15888	17.803	-0.592341
1	12.3642	5.92447	3.4601
0	6.29817	16.0646	1.88352
0	-2.33875	3.51524	7.80223
0	0.203563	16.109	-4.75085
2	12.4947	20.1761	2.67113
1	12.5847	4.99634	1.72858
0	3.95851	16.8429	-3.83754
0	-3.50484	8.18753	7.51318
1	3.76085	3.07694	13.3425
0	-7.40919	10.6211	4.83404
2	12.1146	19.8566	-2.47513
2	10.9227	18.9243	7.33638
1	12.5292	8.76091	-0.389633
1	9.71372	6.74406	-6.95207
0	0.604426	2.08962	-4.79975
0	-1.13556	9.05106	7.91543
0	6.06633	6.61063	2.91761
0	0.157608	9.11507	7.83228
0	6.27472	8.42878	2.03702
1	12.3526	8.28991	3.51826
1	5.30863	3.41644	-10.1749
0	0.215744	8.76786	7.82344
0	-7.06166	13.6935	5.22973
0	6.21683	13.0564	2.34261
0	6.35041	14.8813	1.35583
0	0.488718	5.31426	-4.78921
0	3.51558	6.75843	6.46117
0	-5.11464	13.5928	6.78858
2	5.22462	20.6195	-10.2094
2	12.5585	16.413	2.09099
0	-7.75411	8.27105	4.38838
1	4.86536	9.61303	-10.3484
2	1.75014	16.5076	13.9022
0	6.33646	8.57507	0.430998
1	1.8806	5.89853	-11.0053
0	6.29118	2.87507	0.051616
0	6.03351	0.250046	-1.00957
0	5.89768	0.760695	-1.37059
0	4.28048	7.40965	-3.58827
2	9.38683	16.8763	9.50382
1	12.5295	9.14751	2.38537
0	-1.79676	3.02791	7.87593
0	4.25673	6.55064	-3.60799
0	0.0829904	2.6568	7.84296
0	3.17593	17.6338	-4.30311
0	4.08907	9.37013	-3.74106
1	5.84109	2.07192	-9.93744
0	-5.71888	19.789	6.40045
0	4.06764	5.77728	6.01248
2	5.91585	17.731	-9.90146
2	12.1853	18.4627	4.2375
0	6.34914	13.1251	0.600397
0	-4.6904	9.69427	7.02028
0	-5.15521	14.5474	6.76473
0	6.3414	10.8351	0.49001
0	-6.04774	7.2476	6.15704
0	0.205386	11.6745	-4.75115
0	-7.02142	7.57663	5.27257
1	7.11682	3.5536	-9.22678
0	4.58642	13.6546	-3.31268
0	3.91424	7.09287	-3.86891
0	5.70971	14.2683	3.82712
0	-8.09202	19.3868	3.88664
0	6.18474	1.82109	2.48473
0	4.83583	10.7445	-3.05465
0	4.00002	12.5314	-3.80752
2	0.939174	15.5291	14.039
0	-7.52307	3.66003	4.6933
0	4.82947	11.607	5.21375
0	-3.98728	0.49224	7.33842
1	10.415	7.92856	-6.04204
2	4.66796	20.1226	-10.4189
1	9.15425	8.82585	-7.56523
0	6.34063	7.62328	0.480416
0	2.47121	3.66267	7.10141
1	12.3586	8.45044	3.48811
1	2.11182	2.6542	-10.9844
0	5.16116	9.01223	-2.66164
0	-2.2037	11.4992	7.82411
0	-5.35021	10.6521	6.64581
0	6.33742	6.31005	1.53674
1	6.71461	6.55067	11.8518
1	10.5106	0.915186	8.015
0	-6.57303	14.7629	5.71364
0	0.376387	14.8581	-4.77622
0	2.31723	12.2779	-4.62891
0	0.580446	12.2051	-4.7978
0	1.21198	6.45881	-4.8089
0	-7.038	7.21174	5.255
2	4.88201	16.5618	12.8807
1	12.0412	5.46293	4.74285
1	7.51999	9.55205	11.2703
0	0.574027	19.2185	-4.79726
0	3.47891	16.5878	6.48792
0	3.55026	13.2644	-4.10291
0	4.30977	18.8851	-3.56362
0	4.89037	15.0506	-2.99361
0	6.32401	17.3154	0.304829
0	1.77454	14.3973	7.40937
0	-0.494486	15.298	7.90103
2	12.5784	15.6696	1.8306
0	5.92488	11.1687	3.32632
1	12.211	0.862522	-2.12312
0	6.29148	9.68606	0.053652
0	-2.00536	14.2998	7.852
0	5.20603	17.2537	-2.60138
0	4.2986	19.8191	5.79569
1	8.05868	2.35375	-8.55274
0	-0.0974568	15.3294	7.86577
0	-1.27721	6.39762	7.91161
0	-2.36066	14.4616	7.79846
1	6.43937	8.00522	-9.63045
0	2.73796	19.8079	-4.49108
2	2.17611	18.326	13.8105
0	3.41026	20.9211	-4.18232
0	-4.5857	4.82288	7.07269
1	7.53591	3.09997	-8.94427
1	2.95465	8.14645	-10.8665
0	0.536229	1.59921	-4.79389
0	-4.93324	1.57024	6.89153
0	1.72532	19.0726	7.42802
1	0.195388	3.02374	14.122
1	12.2378	2.03168	-2.01767
2	4.25279	16.6118	13.1541
0	-0.45465	6.63247	7.89841
1	11.6321	6.04843	5.88144
0	-3.01938	7.93734	7.65574
0	6.36013	7.52305	1.09341
0	4.85503	13.7074	5.18221
2	6.61299	19.4939	-9.5329
1	12.4265	8.97685	-1.11747
1	11.2858	8.78629	-4.58258
0	-1.62792	10.52	7.89126
0	5.96464	18.3306	-1.20139
0	6.11925	19.5558	-0.736485
0	-2.12056	9.59685	7.83641
0	-6.85146	7.33828	5.44734
0	4.03745	13.31	-3.77993
1	9.69492	3.53413	-6.97412
1	8.32746	4.60851	10.5884
0	5.84793	5.94859	3.51852
1	2.14533	9.48447	-10.9809
0	3.44689	15.699	6.51099
1	12.3353	4.78798	3.60214
0	3.65883	1.38684	6.35322
2	5.1154	17.0293	-10.2531
0	5.80185	7.26391	3.62606
0	-5.79677	8.95041	6.34498
0	3.62022	10.3244	6.38286
0	-0.374476	18.3109	7.89251
0	3.08593	10.1198	-4.34564
0	5.44064	1.04378	4.33396
0	5.84275	12.394	-1.49916
2	11.8361	19.7045	-3.31991
1	0.490447	0.112073	-11.0291
0	-6.20526	20.224	6.03151
0	-2.02499	17.3901	7.84946
0	5.07553	15.8538	-2.77222
0	4.13211	15.7873	-3.70791
0	6.35072	3.77928	1.35042
1	9.29295	6.47044	9.61038
2	10.2543	19.6693	-6.26711
1	12.5767	5.7876	1.85497
2	0.469157	17.9995	14.0961
0	2.43846	2.7805	-4.5933
0	0.941011	12.7854	-4.81431
2	12.0272	15.1969	-2.76326
2	12.6059	18.1788	0.958212
1	9.77257	6.09428	-6.88232
2	12.4506	20.9603	2.97361
0	-4.59739	10.3884	7.06692
0	5.28183	17.4764	-2.49571
0	-7.69984	15.5032	4.46251
0	5.95589	10.6404	3.24365
0	5.284	20.3481	-2.49261
0	3.18116	1.17392	-4.30057
0	-3.50428	15.6002	7.51337
0	6.27352	1.94116	-0.058927
0	0.0482429	10.1002	-4.72236
0	3.38494	8.87387	6.5549
0	1.95195	12.2338	7.33888
0	-4.14132	2.29024	7.27536
0	3.63811	2.80341	6.36918
0	5.98708	7.1033	-1.14108
0	-3.76025	12.3664	7.42489
0	6.2078	13.2155	2.38411
0	1.78054	5.89991	-4.74829
1	10.7422	3.27248	7.64511
0	2.39549	10.9915	-4.60629
0	2.83333	5.44555	6.90603
0	2.9419	1.67187	-4.40944
0	4.36002	0.957214	-3.52052
1	5.26411	1.56523	12.6961
1	9.57744	6.14277	-7.10951
0	4.22668	0.0864818	-3.63264
0	-5.48984	11.4266	6.55613
0	1.34569	7.82346	-4.80065
0	5.52974	9.80376	-2.11008
0	1.47435	17.175	-4.78923
0	5.8311	1.7473	3.55841
0	5.75818	1.41302	-1.68238
2	9.21419	17.1245	-7.50354
0	2.21587	5.27284	-4.65619
0	6.13741	4.86895	2.67187
1	3.25668	7.76375	13.5138
0	4.13748	0.251013	5.94894
0	-3.97691	8.11235	7.34254
0	2.85467	16.9921	-4.44558
0	6.20337	16.336	2.40399
1	12.6034	8.19721	1.25175
0	5.85451	4.98567	-1.47233
2	1.85527	16.2191	13.8809
1	0.530155	8.83522	-11.0309
1	11.1554	0.58001	6.90732
0	5.21237	7.65337	4.6973
0	-6.62341	10.3178	5.66719
0	-3.98865	6.01825	7.33788
1	10.7431	9.95213	7.64358
1	12.6016	9.42035	1.32714
0	4.41094	10.3168	-3.47577
0	-0.759249	4.67083	7.91329
0	-7.71481	7.15858	4.44223
0	4.51335	14.3829	-3.38231
0	-7.17429	1.97763	5.10668
1	1.18432	4.27478	-11.0391
0	6.34293	20.3732	1.46836
1	1.73671	8.60157	13.9049
1	6.88463	4.75433	11.7364
0	0.942536	13.01	7.67411
0	3.65921	18.0198	-4.03717
0	0.592925	18.8592	-4.79883
0	4.03326	3.05159	6.04317
0	6.34375	12.1668	1.45736
2	2.26535	20.8201	13.7895
0	-5.69075	7.61975	6.42016
1	8.67787	7.38095	10.2563
0	6.1139	9.08849	-0.754922
0	5.63906	5.20431	3.97052
1	10.7978	8.80622	7.55205
